# Supplementary material for: Prevalence, intensity, and risk factors of schistosomiasis and intestinal parasitic infections among primary school children in northern Uganda: Implications for public health interventions
Source: PLoS Negl Trop Dis. 2025 Dec 17;19(12):e0013827. doi: 10.1371/journal.pntd.0013827 (PMC12711080; doi:10.1371/journal.pntd.0013827)
Supplement: S1 File — (XSLX) [file pntd.0013827.s001.xlsx]

## Sheet: DatasBase
Identification no.	District	Gender	Age in years	Age groups	Class	School	Subcounty	Water source for drinking	Water source for bathing	water source for washing	Distance of water source from home/School (Metres)	Childs swimming habits	Frequency of swimming per week	Swimming period in a day	Water contact activites	Mother education	Father education	Mother occupation	Father occupation	Family income per month (UGx)	History of treatment with praziquantel 3 months ago	Urine CCA test	Urine flitration	Stool examination(S.Mansoni)	Intensity of infection (epg)	S. mansoni classes	Overall infection of S. mansoni	Infection status	Ascaris lumbricoides	Hookworms	Trichuris trichura	Entamoeba coli	Entamoeba histolytica	Enterobius vermicularis	Fasciola spp	Giardia lamblia	Paragonimus westermani	Strongyloides stercolaris	Taenia spp	Blastocystis horminis
P4-04	1	2	12	3	4	7	2	1	1	1	1	1	2	4	4	2	4	3	3	3	2	2	Neg	2	N/A	N/A	Neg	0	1	2	2	1	1	2	2	2	2	2	2	2
P4-05	1	2	13	3	4	7	1	1	1	1	1	1	3	3	5	2	2	3	5	2	2	1	Neg	1	72	Light intensity	Pos	1	2	1	2	1	2	2	2	2	2	2	2	2
P3-13	1	2	12	3	3	7	1	1	1	1	1	2	1	1	4	2	2	3	4	1	2	1	Neg	1	408	Heavy intensity	Pos	1	2	1	2	2	2	2	2	2	2	2	2	2
P4-14	1	2	11	3	4	7	1	1	1	1	1	1	2	3	1	2	2	3	4	1	2	1	Neg	1	192	Moderate intensity	Pos	1	1	2	2	1	2	2	2	2	2	2	2	2
P3-06	1	2	14	4	3	7	1	1	1	1	1	1	2	3	5	2	2	3	5	2	2	2	Neg	2	N/A	N/A	Neg	0	2	2	1	2	2	2	2	2	2	2	2	2
P3-07	1	2	14	4	3	7	1	1	1	1	1	1	3	3	1	2	2	3	4	1	2	1	Neg	2	N/A	N/A	Pos	1	2	2	2	1	2	2	2	2	2	2	2	2
P6-08	1	1	14	4	6	7	1	1	1	1	1	2	1	1	4	2	2	3	4	1	2	1	Neg	1	96	Light intensity	Pos	1	1	1	2	2	2	2	2	2	2	2	2	2
P5-09	1	1	14	4	5	7	1	1	1	1	1	1	2	4	2	2	2	4	4	1	2	2	Neg	2	N/A	N/A	Neg	0	1	1	2	2	2	2	2	2	2	2	2	2
P5-15	1	1	14	4	5	7	1	1	1	1	1	2	1	1	5	2	2	3	5	2	2	1	Neg	2	N/A	N/A	Pos	1	1	2	2	1	2	2	2	2	2	2	2	2
P3-08	3	1	12	3	3	14	2	1	1	1	1	1	2	4	7	2	2	3	4	1	2	2	Neg	2	N/A	N/A	Neg	0	2	2	2	2	2	2	2	2	2	2	2	2
P3-09	3	1	12	3	3	14	2	1	1	1	1	1	3	4	7	3	3	3	5	2	2	1	Neg	1	96	Light intensity	Pos	1	2	2	2	2	2	2	2	2	2	2	2	2
P4-12	3	2	11	3	4	14	2	1	1	1	1	1	2	3	7	2	2	3	4	1	2	2	Neg	2	N/A	N/A	Neg	0	2	2	2	2	2	2	2	2	2	2	2	2
P4-13	3	1	12	3	4	14	2	1	1	1	1	1	2	3	5	2	2	3	5	1	2	2	Neg	2	N/A	N/A	Neg	0	2	2	2	2	2	2	2	2	2	2	2	2
P4-14	3	1	11	3	4	14	2	1	1	1	1	1	2	3	7	2	2	3	4	1	2	1	Neg	2	N/A	N/A	Pos	1	2	2	2	2	2	2	2	2	2	2	2	2
P5-18	3	2	12	3	5	14	2	1	1	1	1	2	1	1	8	1	1	3	4	1	2	1	Neg	2	N/A	N/A	Pos	1	2	2	2	2	2	2	2	2	2	2	2	2
P5-25	3	1	12	3	5	14	2	1	1	1	1	1	2	3	5	2	2	3	4	1	2	1	Neg	1	24	Light intensity	Pos	1	2	2	2	2	2	2	2	2	2	2	2	2
P3-27	3	1	11	3	3	14	2	1	1	1	1	1	2	3	5	2	2	3	4	1	2	2	Neg	2	N/A	N/A	Neg	0	2	2	2	2	2	2	2	2	2	2	2	2
P5-34	3	2	13	3	5	14	2	1	1	1	1	1	3	4	2	2	2	3	4	1	2	2	Neg	2	N/A	N/A	Neg	0	1	2	2	2	2	2	2	2	2	2	2	2
P4-11	3	2	12	3	4	14	2	1	1	1	1	1	2	3	7	2	2	3	4	1	2	2	Neg	2	N/A	N/A	Neg	0	2	2	2	2	2	2	2	2	2	2	2	2
P3-26	3	1	11	3	3	14	2	1	1	1	1	2	1	1	8	2	2	3	4	1	2	2	Neg	2	N/A	N/A	Neg	0	2	2	2	2	2	2	2	2	2	2	2	2
P6-21	3	1	14	4	6	14	2	1	1	1	1	1	2	3	7	2	2	3	5	1	2	2	Neg	2	N/A	N/A	Neg	0	2	2	2	2	2	2	2	2	2	2	2	2
P7-24	3	2	16	4	7	14	2	1	1	1	1	1	2	3	2	1	2	3	4	1	2	2	Neg	2	N/A	N/A	Neg	0	2	2	2	2	2	2	2	2	2	2	2	2
P5-35	3	2	15	4	5	14	2	1	1	1	1	1	2	3	5	2	2	3	4	1	2	2	Neg	2	N/A	N/A	Neg	0	2	2	2	2	2	2	2	2	2	2	2	2
P5-20	3	1	14	4	5	14	2	1	1	1	1	1	2	3	5	2	2	3	4	1	2	2	Neg	2	N/A	N/A	Neg	0	2	2	2	2	2	2	2	2	2	2	2	2
P1-01	3	2	6	1	1	14	2	1	1	1	1	1	2	4	5	1	2	3	4	1	2	1	Neg	2	N/A	N/A	Pos	1	2	2	2	2	2	2	2	2	2	2	2	2
P1-02	3	1	6	1	1	14	2	1	1	1	1	1	2	3	2	2	2	3	4	1	2	2	Neg	2	N/A	N/A	Neg	0	2	2	2	2	2	2	2	2	2	2	2	2
P1-03	3	2	7	1	1	14	2	1	1	1	1	1	2	3	5	2	2	3	4	1	2	2	Neg	2	N/A	N/A	Neg	0	2	2	2	2	2	2	2	2	2	2	2	2
P1-04	3	1	6	1	1	14	2	1	1	1	1	1	2	3	5	1	2	3	4	1	2	2	Neg	2	N/A	N/A	Neg	0	2	2	2	2	2	2	2	2	2	2	2	2
P1-05	3	2	8	2	1	14	2	1	1	1	1	1	2	3	5	2	2	3	5	1	2	2	Neg	2	N/A	N/A	Neg	0	2	2	2	2	2	2	2	2	2	2	2	2
P2-04	3	1	8	2	2	14	2	1	1	1	1	1	2	4	1	1	2	3	4	1	2	1	Neg	2	N/A	N/A	Pos	1	2	2	2	2	2	2	2	2	2	2	2	2
P2-05	3	2	9	2	2	14	2	1	1	1	1	2	1	1	8	1	2	3	4	1	2	1	Neg	2	N/A	N/A	Pos	1	2	2	2	2	2	2	1	2	2	2	2	2
P3-29	3	1	10	2	3	14	2	1	1	1	1	1	2	4	2	1	1	3	4	1	2	2	Neg	2	N/A	N/A	Neg	0	2	2	1	2	2	2	2	2	2	2	2	2
P3-32	3	1	10	2	3	14	2	1	1	1	1	2	1	1	8	2	2	3	4	1	2	2	Neg	2	N/A	N/A	Neg	0	2	2	2	2	2	2	2	2	2	2	2	2
P4-23	3	1	13	3	4	19	2	1	1	1	1	1	2	4	7	2	2	3	4	1	2	2	Neg	1	24	Light intensity	Pos	1	2	2	2	2	2	2	2	2	2	2	2	2
P6-30	3	1	15	4	6	19	2	1	1	1	1	1	2	4	5	2	2	3	4	1	2	1	Neg	2	N/A	N/A	Pos	1	2	2	2	2	2	2	2	2	2	2	2	2
P5-37	3	2	14	4	5	19	2	1	1	1	1	2	1	1	8	2	2	3	4	1	2	1	Neg	1	24	Light intensity	Pos	1	2	2	2	2	2	2	2	2	2	2	2	2
P6-38	3	2	16	4	6	19	2	1	1	1	1	1	2	4	5	2	2	3	4	1	2	1	Neg	2	N/A	N/A	Pos	1	2	2	2	2	2	2	2	2	2	2	2	2
P2-14	3	2	12	3	2	4	3	1	1	1	1	1	2	4	5	2	2	3	4	1	2	2	Neg	2	N/A	N/A	Neg	0	2	2	2	2	2	2	2	2	2	2	2	2
P4-28	3	2	12	3	4	4	3	1	1	1	1	1	2	4	5	2	2	3	4	1	2	2	Neg	2	N/A	N/A	Neg	0	2	2	2	2	2	2	2	2	2	2	2	2
P5-41	3	2	13	3	5	4	3	1	1	1	1	1	2	4	7	2	2	3	4	1	2	2	Neg	2	N/A	N/A	Neg	0	2	2	2	2	2	2	2	2	2	2	2	2
P5-45	3	2	13	3	5	4	3	1	1	1	1	1	2	3	7	1	2	3	5	2	2	2	Neg	2	N/A	N/A	Neg	0	2	2	2	2	2	2	2	2	2	2	2	2
P5-47	3	2	13	3	5	4	3	1	1	1	1	2	1	1	8	2	2	3	4	1	2	2	Neg	2	N/A	N/A	Neg	0	2	2	2	2	2	2	2	2	2	2	2	2
P4-13	3	2	12	3	4	4	3	1	1	1	1	1	2	4	7	2	2	3	4	1	2	2	Neg	2	N/A	N/A	Neg	0	2	1	2	1	2	2	2	2	2	2	2	2
P3-26	3	1	13	3	3	4	3	1	1	1	1	1	2	3	3	3	3	2	4	2	2	2	Neg	2	N/A	N/A	Neg	0	2	2	2	2	2	2	2	2	2	2	2	2
P4-30	3	1	12	3	4	4	3	1	1	1	1	1	2	4	1	2	2	3	4	1	2	2	Neg	2	N/A	N/A	Neg	0	1	2	2	2	2	2	2	2	2	2	2	2
P4-31	3	1	12	3	4	4	3	1	1	1	1	1	2	3	3	2	3	3	3	2	2	1	Neg	2	N/A	N/A	Pos	1	2	2	2	2	2	2	2	2	2	2	2	2
P4-35	3	1	13	3	4	4	3	1	1	1	1	1	2	4	3	2	2	2	4	1	2	2	Neg	1	312	Moderate intensity	Pos	1	2	2	2	2	2	2	2	2	2	2	2	2
P4-37	3	1	13	3	4	4	3	1	1	1	1	1	2	4	3	3	3	2	4	2	2	2	Neg	2	N/A	N/A	Neg	0	1	2	2	2	2	2	2	2	2	2	2	2
P5-46	3	2	12	3	5	4	3	1	1	1	1	1	2	3	1	2	2	4	4	1	2	2	Neg	2	N/A	N/A	Neg	0	1	1	2	2	2	2	2	2	2	2	2	2
P4-27	3	2	16	4	4	4	3	1	1	1	1	1	3	4	1	2	3	4	4	1	2	1	Neg	1	408	Heavy intensity	Pos	1	1	2	2	2	2	2	2	2	2	2	2	2
P4-29	3	1	14	4	4	4	3	1	1	1	1	1	2	3	3	2	2	2	4	1	2	2	Neg	1	72	Light intensity	Pos	1	1	2	2	2	2	2	2	2	2	2	2	2
P4-38	3	1	14	4	4	4	3	1	1	1	1	1	2	4	3	2	2	3	4	1	2	2	Neg	2	N/A	N/A	Neg	0	1	2	2	2	2	2	2	2	2	2	2	2
P1-02	3	1	7	1	1	4	3	1	1	1	1	1	3	4	7	2	2	3	4	1	2	1	Neg	1	72	Light intensity	Pos	1	2	2	2	1	2	2	2	2	2	2	2	2
P1-04	3	1	8	2	1	4	3	1	1	1	1	1	3	4	7	2	2	3	4	1	2	2	Neg	2	N/A	N/A	Neg	0	2	2	2	2	2	2	2	2	2	2	2	2
P1-06	3	1	8	2	1	4	3	1	1	1	1	1	2	4	7	1	1	3	4	1	2	2	Neg	2	N/A	N/A	Neg	0	2	2	2	2	2	2	2	2	2	2	2	2
P1-08	3	2	8	2	1	4	3	1	1	1	1	1	2	4	7	2	2	3	4	1	2	2	Neg	2	N/A	N/A	Neg	0	2	2	2	2	2	2	2	2	2	2	2	2
P2-19	3	1	9	2	2	4	3	1	1	1	1	2	1	1	8	2	2	3	4	1	2	2	Neg	2	N/A	N/A	Neg	0	2	2	2	2	2	2	2	2	2	2	2	2
P1-09	3	1	9	2	1	4	3	1	1	1	1	2	1	1	8	1	2	4	4	1	2	2	Neg	2	N/A	N/A	Neg	0	2	2	2	1	2	2	2	2	2	2	2	2
P1-10	3	1	9	2	1	4	3	1	1	1	1	1	2	3	2	2	2	3	4	1	2	2	Neg	2	N/A	N/A	Neg	0	1	2	2	1	2	2	2	2	2	2	2	2
P2-17	3	2	9	2	2	4	3	1	1	1	1	1	3	3	8	2	4	2	4	2	2	2	Neg	2	N/A	N/A	Neg	0	1	1	2	1	2	2	2	2	2	2	2	2
P4-32	3	1	10	2	4	4	3	1	1	1	1	2	1	1	8	2	2	4	4	1	2	2	Neg	2	N/A	N/A	Neg	0	2	1	1	2	2	2	2	2	2	2	2	2
P4-28	3	2	13	3	4	6	3	1	1	1	1	2	1	1	8	1	1	3	4	1	2	2	Neg	2	N/A	N/A	Neg	0	2	2	2	2	2	2	2	2	2	2	2	2
P5-16	3	1	12	3	5	6	3	1	1	1	1	2	1	1	8	2	3	3	3	1	2	2	Neg	2	N/A	N/A	Neg	0	1	1	2	2	1	2	2	2	2	2	2	2
P6-39	3	2	15	4	6	6	3	1	1	1	1	2	1	1	8	2	3	4	2	2	2	2	Neg	2	N/A	N/A	Neg	0	2	2	2	2	2	1	2	2	2	2	2	2
P3-12	3	1	10	2	3	6	3	1	1	1	1	2	1	1	8	2	2	4	4	1	2	1	Neg	1	96	Light intensity	Pos	1	2	2	2	2	2	2	2	2	2	2	2	2
P4-13	3	1	10	2	4	6	3	1	1	1	1	2	1	1	8	3	3	3	2	3	2	1	Neg	1	624	Heavy intensity	Pos	1	2	2	2	1	2	2	2	2	2	2	2	2
P1-02	3	2	11	3	1	16	3	1	1	1	1	2	1	1	8	2	3	3	5	1	2	1	Neg	2	N/A	N/A	Pos	1	2	2	2	1	2	2	2	2	2	2	2	2
P3-10	3	2	11	3	3	16	3	1	1	1	1	1	3	3	1	3	5	5	4	3	2	1	Neg	2	N/A	N/A	Pos	1	2	2	2	2	2	2	2	2	2	2	2	2
P3-15	3	2	11	3	3	16	3	1	1	1	1	1	1	4	1	3	2	3	4	1	2	1	Neg	2	N/A	N/A	Pos	1	2	2	2	2	2	2	2	2	2	2	2	2
P3-17	3	1	13	3	3	16	3	1	1	1	1	1	2	4	7	3	3	4	4	1	2	1	Neg	2	N/A	N/A	Pos	1	2	2	2	2	2	2	2	2	2	2	2	2
P3-20	3	2	13	3	3	16	3	1	1	1	1	1	2	3	1	1	2	3	4	1	2	2	Neg	2	N/A	N/A	Neg	0	1	2	2	2	2	2	2	2	2	2	2	2
P4-30	3	2	12	3	4	16	3	1	1	1	1	1	2	4	1	2	2	3	4	1	2	1	Neg	2	N/A	N/A	Pos	1	2	2	2	2	2	2	2	2	2	2	2	2
P4-32	3	2	12	3	4	16	3	1	1	1	1	2	1	1	8	3	3	3	3	3	2	2	Neg	2	N/A	N/A	Neg	0	2	2	2	2	2	2	2	2	2	2	2	2
P4-42	3	2	13	3	4	16	3	1	1	1	1	1	1	4	1	2	2	3	4	1	2	1	Neg	2	N/A	N/A	Pos	1	2	2	2	2	2	2	2	2	2	2	2	2
P4-43	3	2	13	3	4	16	3	1	1	1	1	1	2	4	1	1	2	3	4	1	2	1	Neg	1	504	Heavy intensity	Pos	1	1	1	2	2	2	2	2	2	2	2	2	2
P5-22	3	1	13	3	5	16	3	1	1	1	1	2	1	1	8	4	4	5	3	2	2	2	Neg	2	N/A	N/A	Neg	0	2	2	2	2	2	2	2	2	2	2	2	2
P5-24	3	1	13	3	5	16	3	1	1	1	1	1	3	4	3	2	2	3	5	1	2	2	Neg	2	N/A	N/A	Neg	0	2	2	2	2	2	2	2	2	2	2	2	2
P5-25	3	2	12	3	5	16	3	1	1	1	1	2	1	1	8	3	3	2	3	1	2	2	Neg	1	48	Light intensity	Pos	1	2	2	2	2	2	2	2	2	2	2	2	2
P4-31	3	2	13	3	4	16	3	1	1	1	1	1	2	3	1	2	2	3	5	1	2	2	Neg	2	N/A	N/A	Neg	0	2	2	2	2	2	2	2	2	2	2	2	2
P4-44	3	1	13	3	4	16	3	1	1	1	1	2	1	1	8	3	3	2	2	2	2	2	Neg	2	N/A	N/A	Neg	0	2	2	2	2	2	2	2	2	2	2	2	2
P3-21	3	2	14	4	3	16	3	1	1	1	1	2	1	1	2	2	3	3	4	1	2	1	Neg	2	N/A	N/A	Pos	1	2	2	2	2	2	2	2	2	2	2	2	2
P4-41	3	2	14	4	4	16	3	1	1	1	1	2	1	1	8	2	4	3	3	3	2	2	Neg	2	N/A	N/A	Neg	0	2	2	2	2	2	2	2	2	2	2	2	2
P2-07	3	1	7	1	2	16	3	1	1	1	1	2	1	1	8	2	2	3	2	1	2	2	Neg	2	N/A	N/A	Neg	0	2	2	2	2	2	2	2	2	2	2	2	2
P1-03	3	2	10	2	1	16	3	1	1	1	1	1	2	4	1	1	1	4	4	1	1	2	Neg	2	N/A	N/A	Neg	0	2	2	2	2	2	2	2	2	2	2	2	2
P2-11	3	2	10	2	2	16	3	1	1	1	1	1	2	4	5	2	2	3	5	1	2	1	Neg	1	216	Moderate intensity	Pos	1	2	2	2	2	2	2	2	2	2	2	2	2
P2-05	3	2	10	2	2	16	3	1	1	1	1	1	2	3	1	2	2	3	4	1	1	2	Neg	2	N/A	N/A	Neg	0	2	2	2	2	2	2	2	2	2	2	2	2
P4-13	1	1	12	3	4	2	4	1	1	1	1	1	2	4	5	2	2	3	4	1	2	2	Neg	2	N/A	N/A	Neg	0	2	2	2	2	2	2	2	2	2	2	2	2
P5-17	1	2	13	3	5	2	4	1	1	1	1	1	2	3	1	2	2	3	4	1	2	2	Neg	2	N/A	N/A	Neg	0	1	1	2	2	2	2	2	2	2	2	2	2
P5-25	1	2	13	3	5	2	4	1	1	1	1	1	2	4	5	2	2	3	4	1	2	2	Neg	2	N/A	N/A	Neg	0	2	2	2	2	2	2	2	2	2	2	2	2
P5-25	1	1	13	3	5	2	4	1	1	1	1	1	2	3	1	2	3	3	4	1	2	2	Neg	2	N/A	N/A	Neg	0	2	2	2	2	2	2	2	2	2	2	2	2
P6-27	1	1	12	3	6	2	4	1	1	1	1	1	2	4	5	2	2	3	4	1	2	2	Neg	2	N/A	N/A	Neg	0	2	2	2	2	2	2	2	1	2	2	2	1
P5-21	1	1	12	3	5	2	4	1	1	1	1	1	2	4	4	2	2	3	4	1	2	2	Neg	2	N/A	N/A	Neg	0	2	2	2	2	2	2	2	2	2	2	2	2
P5-15	1	2	14	4	5	2	4	1	1	1	1	1	2	4	5	2	2	3	4	1	2	2	Neg	2	N/A	N/A	Neg	0	1	1	2	2	2	2	2	2	2	2	2	2
P5-16	1	2	14	4	5	2	4	1	1	1	1	1	2	3	1	2	2	3	4	1	2	2	Neg	2	N/A	N/A	Neg	0	2	2	2	2	2	2	2	2	2	2	2	2
P5-19	1	2	14	4	5	2	4	1	1	1	1	1	2	3	1	2	2	3	4	1	2	2	Neg	2	N/A	N/A	Neg	0	1	2	2	1	2	2	2	2	2	2	2	2
P6-28	1	1	14	4	6	2	4	1	1	1	1	1	2	3	1	2	2	3	4	1	2	2	Neg	2	N/A	N/A	Neg	0	2	2	2	2	2	2	2	2	2	2	2	2
P6-29	1	2	14	4	6	2	4	1	1	1	1	1	2	3	1	2	2	3	4	1	2	2	Neg	2	N/A	N/A	Neg	0	2	2	2	2	2	2	2	2	2	2	2	2
P7-40	1	2	16	4	7	2	4	1	1	1	1	1	2	3	1	2	2	3	4	1	2	2	Neg	2	N/A	N/A	Neg	0	2	2	2	2	2	2	2	2	2	2	2	2
P3-05	1	1	9	2	3	2	4	1	1	1	1	1	2	3	1	2	2	3	4	1	2	2	Neg	2	N/A	N/A	Neg	0	2	2	2	2	2	2	2	2	2	2	2	2
P3-09	1	2	10	2	3	2	4	1	1	1	1	1	2	3	1	2	2	3	4	1	2	2	Neg	2	N/A	N/A	Neg	0	1	2	2	2	2	2	2	2	2	2	2	2
P6-02	1	1	13	3	6	9	4	1	1	1	1	1	2	3	1	2	4	4	4	1	2	1	Neg	2	N/A	N/A	Pos	1	2	2	2	2	2	2	2	2	2	2	2	2
P6-04	1	2	11	3	6	9	4	1	1	1	1	2	1	1	4	3	3	3	4	1	2	1	Neg	2	N/A	N/A	Pos	1	2	2	2	2	2	2	2	2	2	2	2	2
P5-01	1	2	13	3	5	9	4	1	1	1	1	1	2	3	5	2	2	2	5	1	2	2	Neg	2	N/A	N/A	Neg	0	2	2	2	2	2	2	2	2	2	2	2	2
P5-03	1	2	11	3	5	9	4	1	1	1	1	1	3	3	1	4	4	5	3	3	2	2	Neg	2	N/A	N/A	Neg	0	2	2	2	2	2	2	2	2	2	2	2	2
P6-05	1	2	13	3	6	9	4	1	1	1	1	1	2	3	1	2	2	4	2	1	2	2	Neg	2	N/A	N/A	Neg	0	2	2	2	2	2	2	2	2	2	2	2	2
P5-04	1	1	13	3	5	9	4	1	1	1	1	1	2	2	1	2	4	2	3	3	2	2	Neg	2	N/A	N/A	Neg	0	2	2	2	2	2	2	2	2	2	2	2	2
P5-05	1	1	13	3	5	9	4	1	1	1	1	2	1	1	1	2	4	3	3	3	2	2	Neg	2	N/A	N/A	Neg	0	2	2	2	2	2	2	2	2	2	2	2	2
P5-06	1	1	12	3	5	9	4	1	1	1	1	2	1	1	4	2	1	3	4	2	2	2	Neg	2	N/A	N/A	Neg	0	2	2	2	2	2	2	2	2	2	2	2	2
P4-01	1	2	13	3	4	9	4	1	1	1	1	1	3	4	5	2	3	4	4	1	2	2	Neg	2	N/A	N/A	Neg	0	2	2	2	2	2	2	2	2	2	2	2	2
P4-02	1	2	13	3	4	9	4	1	1	1	1	1	2	4	1	3	3	4	4	1	2	2	Neg	2	N/A	N/A	Neg	0	2	2	2	2	2	2	2	2	2	2	2	2
P4-03	1	2	13	3	4	9	4	1	1	1	1	1	2	3	5	2	2	3	4	1	2	2	Neg	2	N/A	N/A	Neg	0	2	2	2	2	2	2	2	2	2	2	2	2
P3-06	1	2	12	3	3	9	4	1	1	1	1	1	2	4	1	3	3	4	3	3	2	2	Neg	2	N/A	N/A	Neg	0	2	2	2	2	2	2	2	2	2	2	2	2
P6-01	1	1	14	4	6	9	4	1	1	1	1	2	1	1	4	2	3	4	2	1	2	1	Neg	2	N/A	N/A	Pos	1	2	2	2	2	2	2	2	2	2	2	2	2
P6-03	1	1	14	4	6	9	4	1	1	1	1	2	1	1	7	2	3	3	2	1	2	2	Neg	2	N/A	N/A	Neg	0	2	2	2	2	2	2	2	2	2	2	2	2
P6-06	1	2	16	4	6	9	4	1	1	1	1	1	2	3	1	2	2	4	4	1	2	2	Neg	2	N/A	N/A	Neg	0	2	2	2	2	2	2	2	2	2	2	2	2
P1-03	1	2	7	1	1	9	4	1	1	1	1	1	3	3	5	2	3	3	2	2	2	2	Neg	2	N/A	N/A	Neg	0	2	2	2	2	2	2	2	2	2	2	2	2
P1-05	1	1	7	1	1	9	4	1	1	1	1	2	1	1	8	2	2	3	4	1	2	1	Neg	2	N/A	N/A	Pos	1	1	2	2	2	2	2	2	2	2	2	2	2
P3-01	1	2	9	2	3	9	4	1	1	1	1	1	3	4	1	2	2	5	3	3	1	2	Neg	2	N/A	N/A	Neg	0	2	2	2	2	2	2	2	2	2	2	2	2
P3-22	1	2	12	3	3	18	4	1	1	1	1	1	2	4	1	2	2	3	4	1	2	2	Neg	2	N/A	N/A	Neg	0	2	2	2	2	2	2	2	2	2	2	2	2
P1-03	1	2	7	1	1	18	4	1	1	1	1	1	2	4	7	2	2	3	4	1	2	1	Neg	1	96	Light intensity	Pos	1	2	2	2	2	2	2	2	2	2	2	2	2
P3-04	1	2	12	3	3	1	5	1	1	1	1	1	2	4	4	1	3	4	4	2	2	1	Neg	1	72	Light intensity	Pos	1	2	2	2	2	2	2	2	2	2	2	2	2
P3-10	1	1	11	3	3	1	5	1	1	1	1	1	2	4	5	1	2	4	4	1	2	2	Neg	2	N/A	N/A	Neg	0	2	2	2	2	2	2	2	2	2	2	2	2
P3-12	1	1	11	3	3	1	5	1	1	1	1	1	2	4	5	1	1	3	4	1	2	2	Neg	2	N/A	N/A	Neg	0	2	2	2	2	2	2	2	2	2	2	2	2
P4-02	1	2	12	3	4	1	5	1	1	1	1	1	2	4	5	2	2	3	4	2	2	2	Neg	2	N/A	N/A	Neg	0	2	2	2	2	2	2	2	2	2	2	2	2
P4-04	1	2	11	3	4	1	5	1	1	1	1	1	2	4	1	2	2	3	4	1	2	1	Neg	1	48	Light intensity	Pos	1	2	2	2	2	2	2	2	2	2	2	2	2
P4-06	1	2	12	3	4	1	5	1	1	1	1	1	2	4	1	1	1	4	4	1	2	2	Neg	2	N/A	N/A	Neg	0	2	2	2	2	2	2	2	2	2	2	2	2
P4-08	1	2	12	3	4	1	5	1	1	1	1	1	2	4	5	2	2	3	4	1	2	2	Neg	2	N/A	N/A	Neg	0	2	2	2	2	2	2	2	2	2	2	2	2
P4-10	1	2	12	3	4	1	5	1	1	1	1	1	2	3	7	2	2	3	4	1	2	2	Neg	2	N/A	N/A	Neg	0	2	2	2	2	2	2	2	2	2	2	2	2
P4-09	1	2	12	3	4	1	5	1	1	1	1	1	2	4	5	1	1	4	4	1	2	2	Neg	2	N/A	N/A	Neg	0	2	2	2	2	2	2	2	2	2	2	2	2
P5-02	1	2	12	3	5	1	5	1	1	1	1	1	2	4	4	2	2	3	4	1	2	2	Neg	2	N/A	N/A	Neg	0	2	2	2	2	2	2	2	2	2	2	2	2
P5-03	1	2	13	3	5	1	5	1	1	1	1	1	2	3	4	2	2	3	4	1	2	2	Neg	2	N/A	N/A	Neg	0	2	2	2	2	2	2	2	2	2	2	2	2
P5-06	1	1	13	3	5	1	5	1	1	1	1	1	3	4	2	2	2	3	4	1	2	2	Neg	2	N/A	N/A	Neg	0	2	2	2	2	2	2	2	2	2	2	2	2
P6-05	1	1	12	3	6	1	5	1	1	1	1	1	2	3	4	2	2	3	4	1	2	1	Neg	1	96	Light intensity	Pos	1	2	2	2	2	2	2	2	2	2	2	2	2
P6-06	1	1	12	3	6	1	5	1	1	1	1	1	2	3	2	1	1	4	4	1	2	1	Neg	2	N/A	N/A	Pos	1	2	2	2	2	2	2	2	2	2	2	2	2
P6-07	1	1	11	3	6	1	5	1	1	1	1	1	2	4	5	1	1	4	4	1	2	2	Neg	2	N/A	N/A	Neg	0	2	2	2	2	2	2	2	2	2	2	2	2
P6-08	1	1	13	3	6	1	5	1	1	1	1	1	2	3	4	2	2	3	4	1	2	2	Neg	2	N/A	N/A	Neg	0	2	2	2	2	2	2	2	2	2	2	2	2
P5-04	1	1	12	3	5	1	5	1	1	1	1	1	2	3	5	2	2	3	4	1	2	2	Neg	2	N/A	N/A	Neg	0	2	2	2	2	2	2	2	2	2	2	2	2
P5-05	1	1	12	3	5	1	5	1	1	1	1	1	2	3	4	2	2	3	4	1	2	2	Neg	2	N/A	N/A	Neg	0	2	2	2	2	2	2	2	2	2	2	2	2
P6-02	1	2	14	4	6	1	5	1	1	1	1	1	2	4	7	2	2	3	4	1	2	1	Neg	1	48	Light intensity	Pos	1	2	2	2	2	2	2	2	2	2	2	2	2
P6-03	1	2	14	4	6	1	5	1	1	1	1	1	2	4	5	1	1	4	5	1	2	2	Neg	1	72	Light intensity	Pos	1	2	2	2	2	2	2	2	2	2	2	2	2
P3-02	1	2	10	2	3	1	5	1	1	1	1	1	2	4	1	2	2	3	4	1	2	2	Neg	2	N/A	N/A	Neg	0	2	2	2	2	2	2	2	2	2	2	2	2
P3-07	1	2	8	2	3	1	5	1	1	1	1	1	2	3	4	2	2	3	4	1	2	2	Neg	2	N/A	N/A	Neg	0	2	2	2	2	2	2	2	2	2	2	2	2
P3-14	1	1	10	2	3	1	5	1	1	1	1	1	2	4	7	2	2	3	4	1	2	2	Neg	2	N/A	N/A	Neg	0	2	2	2	2	2	2	2	2	2	2	2	2
P1-10	1	1	8	2	1	10	5	1	1	1	1	1	2	4	7	3	3	3	5	2	2	2	Neg	2	N/A	N/A	Neg	0	2	2	2	2	2	2	2	2	2	2	2	2
P3-36	3	1	11	3	3	3	6	1	1	1	1	2	1	1	8	1	2	3	4	1	2	2	Neg	2	N/A	N/A	Neg	0	2	2	2	2	2	2	2	2	2	2	2	2
P3-32	3	2	11	3	3	3	6	1	1	1	1	2	1	1	8	3	2	3	3	2	2	2	Neg	2	N/A	N/A	Neg	0	2	2	2	2	2	2	2	2	2	2	2	2
P4-03	3	1	12	3	4	3	6	1	1	1	1	2	1	1	8	1	4	3	3	3	2	2	Neg	2	N/A	N/A	Neg	0	2	2	2	2	2	2	2	2	2	2	2	2
P4-09	3	1	11	3	4	3	6	1	1	1	1	1	2	3	2	2	2	3	4	1	2	2	Neg	2	N/A	N/A	Neg	0	2	2	2	2	2	2	2	2	2	2	2	2
P4-07	3	1	14	4	4	3	6	1	1	1	1	2	1	1	8	2	2	3	4	1	2	1	Neg	2	N/A	N/A	Pos	1	2	2	2	2	2	2	2	2	2	2	2	2
P6-18	3	2	14	4	6	3	6	1	1	1	1	2	1	1	8	2	2	3	4	1	2	1	Neg	2	N/A	N/A	Pos	1	2	2	2	2	2	2	2	2	2	2	2	2
P7-22	3	2	14	4	7	3	6	1	1	1	1	1	2	3	2	2	2	3	4	1	2	1	Neg	2	N/A	N/A	Pos	1	2	2	2	2	2	2	2	2	2	2	2	2
P4-01	3	2	10	2	4	3	6	1	1	1	1	2	1	1	8	4	2	5	4	2	2	1	Neg	2	N/A	N/A	Pos	1	2	2	2	2	2	2	2	2	2	2	2	2
P4-10	3	2	10	2	4	3	6	1	1	1	1	1	2	3	2	3	3	3	4	1	2	1	Neg	2	N/A	N/A	Pos	1	2	2	2	2	2	2	2	2	2	2	2	2
P5-03	3	1	12	3	5	12	6	1	1	1	1	2	1	1	8	2	2	3	5	1	2	2	Neg	2	N/A	N/A	Neg	0	2	2	2	2	2	2	2	2	2	2	2	2
P5-13	3	2	13	3	5	12	6	1	1	1	1	1	3	3	2	2	2	3	4	1	2	2	Neg	2	N/A	N/A	Neg	0	2	2	2	1	2	2	2	2	2	2	2	2
P5-14	3	2	13	3	5	12	6	1	1	1	1	2	2	3	1	2	3	3	4	1	2	2	Neg	2	N/A	N/A	Neg	0	2	2	2	2	2	2	2	2	2	2	2	2
P5-27	3	2	13	3	5	12	6	1	1	1	1	2	1	1	8	2	2	3	4	1	2	2	Neg	2	N/A	N/A	Neg	0	2	2	2	2	2	2	2	2	2	2	2	2
P5-07	3	2	12	3	5	12	6	1	1	1	1	1	2	3	6	2	2	3	4	1	2	2	Neg	2	N/A	N/A	Neg	0	2	2	2	2	2	2	2	2	2	2	2	2
P5-24	3	2	14	4	5	12	6	1	1	1	1	2	1	1	8	2	3	3	4	1	2	2	Neg	2	N/A	N/A	Neg	0	2	2	2	2	2	2	2	2	2	2	2	2
P5-34	3	1	14	4	5	12	6	1	1	1	1	2	1	1	8	2	2	3	4	1	2	1	Neg	1	408	Heavy intensity	Pos	1	2	2	2	2	2	2	1	2	2	2	2	2
P7-08	2	1	13	3	7	20	7	1	1	1	1	1	2	4	1	2	2	3	4	1	2	2	Neg	2	N/A	N/A	Neg	0	2	2	2	2	2	2	2	2	2	2	2	2
P5-15	2	1	11	3	5	20	7	1	1	1	1	1	2	4	4	2	2	3	4	1	2	1	Neg	2	N/A	N/A	Pos	1	2	2	2	2	2	2	2	2	2	2	2	2
P7-19	2	2	11	3	7	20	7	1	1	1	1	1	2	4	4	2	2	3	4	1	2	1	Neg	1	48	Light intensity	Pos	1	2	2	2	2	2	2	2	2	2	2	2	2
P7-22	2	2	13	3	7	20	7	1	1	1	1	1	2	4	2	1	2	4	4	1	2	2	Neg	2	N/A	N/A	Neg	0	2	2	2	2	2	2	2	2	2	2	2	2
P7-32	2	2	13	3	7	20	7	1	1	1	1	1	3	4	5	1	2	4	4	1	2	2	Neg	2	N/A	N/A	Neg	0	2	2	2	2	2	2	2	2	2	2	2	2
P5-33	2	2	12	3	5	20	7	1	1	1	1	1	2	4	2	2	2	3	4	1	2	2	Neg	2	N/A	N/A	Neg	0	2	2	2	2	2	2	2	2	2	2	2	2
P4-42	2	2	11	3	4	20	7	1	1	1	1	1	3	4	5	4	2	5	2	3	2	2	Neg	2	N/A	N/A	Neg	0	2	2	2	2	2	2	2	2	2	2	2	2
P7-08	2	1	13	3	7	20	7	1	1	1	1	1	2	4	1	2	2	3	4	1	2	2	Neg	2	N/A	N/A	Neg	0	2	2	2	2	2	2	2	2	2	2	2	2
P7-01	2	1	14	4	7	20	7	1	1	1	1	1	2	4	2	2	2	4	4	2	2	2	Neg	2	N/A	N/A	Neg	0	2	2	2	1	2	2	2	2	2	2	2	2
P7-05	2	1	15	4	7	20	7	1	1	1	1	1	2	4	5	2	2	3	4	1	2	1	Neg	2	N/A	N/A	Pos	1	2	2	2	2	2	2	2	2	2	2	2	2
P7-06	2	1	15	4	7	20	7	1	1	1	1	1	2	4	7	1	2	4	4	1	2	1	Neg	1	72	Light intensity	Pos	1	2	2	2	2	2	2	2	2	2	2	2	2
P7-10	2	1	14	4	7	20	7	1	1	1	1	2	1	1	2	2	2	3	4	1	2	2	Neg	2	N/A	N/A	Neg	0	2	2	2	2	2	2	2	2	2	2	2	2
P7-13	2	1	16	4	7	20	7	1	1	1	1	1	3	4	2	2	2	3	4	1	2	2	Neg	2	N/A	N/A	Neg	0	2	2	2	2	2	2	2	2	2	2	2	2
P7-25	2	2	16	4	7	20	7	1	1	1	1	1	2	4	5	1	2	4	5	2	2	2	Neg	2	N/A	N/A	Neg	0	2	2	2	2	2	2	2	2	2	2	2	2
P7-26	2	2	15	4	7	20	7	1	1	1	1	1	2	4	7	2	2	4	4	2	2	2	Neg	2	N/A	N/A	Neg	0	2	2	2	2	2	2	2	2	2	2	2	2
P7-27	2	2	14	4	7	20	7	1	1	1	1	1	2	4	1	2	2	5	3	3	2	2	Neg	2	N/A	N/A	Neg	0	2	2	2	2	2	2	2	2	2	2	2	2
P7-31	2	2	16	4	7	20	7	1	1	1	1	2	1	1	2	2	2	3	4	1	2	2	Neg	2	N/A	N/A	Neg	0	1	2	2	2	2	2	2	2	2	2	2	2
P4-36	2	2	14	4	4	20	7	1	1	1	1	1	2	4	2	4	5	5	3	3	2	1	Neg	1	72	Light intensity	Pos	1	2	2	2	2	2	2	2	2	2	2	2	2
P7-37	2	2	14	4	7	20	7	1	1	1	1	1	2	4	1	1	1	4	4	1	2	2	Neg	2	N/A	N/A	Neg	0	2	2	2	2	2	2	2	2	2	2	2	2
P6-02	2	1	14	4	6	20	7	1	1	1	1	1	2	4	5	1	2	4	4	1	2	2	Neg	2	N/A	N/A	Neg	0	2	2	2	2	2	2	2	2	2	2	2	2
P3-03	2	1	10	2	3	20	7	1	1	1	1	1	2	4	5	1	3	4	3	2	2	2	Neg	2	N/A	N/A	Neg	0	2	2	2	2	2	2	2	2	2	2	2	2
P6-02	3	2	12	3	6	5	8	1	1	1	1	2	1	1	2	4	4	5	3	3	2	2	Neg	2	N/A	N/A	Neg	0	2	2	2	2	2	2	2	2	2	2	2	2
P4-23	3	2	11	3	4	5	8	1	1	1	1	2	1	1	8	2	3	3	3	1	2	1	Neg	1	72	Light intensity	Pos	1	2	2	2	2	2	1	2	2	2	2	2	2
P4-42	3	1	13	3	4	5	8	1	1	1	1	2	1	1	8	2	3	3	4	1	2	2	Neg	2	N/A	N/A	Neg	0	2	2	2	2	2	2	2	2	2	2	2	2
P4-07	3	2	13	3	4	5	8	1	1	1	1	2	1	1	8	2	2	3	4	1	2	2	Neg	2	N/A	N/A	Neg	0	2	2	2	2	2	2	2	2	2	2	2	2
P4-45	3	1	14	4	4	5	8	1	1	1	1	2	1	1	8	2	3	3	4	1	2	1	Neg	1	48	Light intensity	Pos	1	2	2	2	2	2	2	2	2	2	2	2	2
P4-33	3	2	12	3	4	15	8	1	1	1	1	2	1	1	8	1	2	3	4	1	2	1	Neg	1	264	Moderate intensity	Pos	1	2	2	2	2	2	2	2	2	2	2	2	2
P5-02	3	1	14	4	5	15	8	1	1	1	1	2	1	1	8	2	2	2	3	2	2	2	Neg	2	N/A	N/A	Neg	0	2	2	2	2	2	2	2	2	2	2	2	2
P7-07	3	2	14	4	7	15	8	1	1	1	1	2	1	1	8	2	3	3	3	3	2	2	Neg	2	N/A	N/A	Neg	0	1	2	2	2	2	2	2	2	2	2	2	2
P7-09	3	2	14	4	7	15	8	1	1	1	1	2	1	1	8	2	3	3	4	1	2	1	Neg	1	192	Moderate intensity	Pos	1	2	2	2	2	2	2	2	2	2	2	2	2
P7-12	3	2	14	4	7	15	8	1	1	1	1	2	1	1	8	3	2	2	4	1	2	2	Neg	2	N/A	N/A	Neg	0	2	2	2	2	2	2	2	2	2	2	2	2
P7-17	3	1	15	4	7	15	8	1	1	1	1	2	1	1	8	1	1	3	4	1	2	2	Neg	2	N/A	N/A	Neg	0	2	2	2	2	2	2	2	2	2	2	2	2
P7-18	3	1	14	4	7	15	8	1	1	1	1	1	2	3	4	2	3	4	4	1	2	1	Neg	2	N/A	N/A	Pos	1	2	2	2	2	2	1	2	2	2	2	2	2
P7-27	3	2	15	4	7	15	8	1	1	1	1	2	1	1	8	2	3	3	4	1	2	1	Neg	1	288	Moderate intensity	Pos	1	2	2	2	1	2	2	2	2	2	2	2	2
P4-17	1	2	11	3	4	8	9	1	1	1	1	1	2	3	5	2	2	3	4	1	2	1	Neg	1	168	Moderate intensity	Pos	1	2	2	2	2	2	2	2	2	2	2	2	2
P3-03	1	1	12	3	3	11	9	1	1	1	1	1	2	3	5	1	2	4	4	1	2	2	Neg	2	N/A	N/A	Neg	0	2	2	2	2	2	2	2	2	2	2	2	2
P3-05	1	1	11	3	3	11	9	1	1	1	1	1	2	4	1	1	1	4	4	1	2	2	Neg	2	N/A	N/A	Neg	0	2	2	2	2	2	2	2	2	2	2	2	2
P3-06	1	2	13	3	3	11	9	1	1	1	1	1	2	3	1	2	2	3	4	1	2	2	Neg	2	N/A	N/A	Neg	0	2	2	2	2	2	2	2	2	2	2	1	2
P3-10	1	1	13	3	3	11	9	1	1	1	1	1	2	4	1	2	3	5	3	3	2	2	Neg	2	N/A	N/A	Neg	0	2	1	2	2	2	2	2	2	2	2	1	2
P4-30	1	2	12	3	4	11	9	1	1	1	1	1	2	4	2	2	1	4	5	1	1	2	Neg	2	N/A	N/A	Neg	0	2	2	2	2	2	2	2	2	2	2	2	2
P4-31	1	2	11	3	4	11	9	1	1	1	1	1	2	3	2	3	1	4	3	1	1	2	Neg	2	N/A	N/A	Neg	0	2	2	2	2	2	2	1	2	2	2	2	2
P4-32	1	2	12	3	4	11	9	1	1	1	1	1	3	4	1	1	1	4	4	1	2	2	Neg	2	N/A	N/A	Neg	0	2	2	2	2	2	2	2	2	2	2	2	2
P4-33	1	2	12	3	4	11	9	1	1	1	1	1	3	3	1	1	1	4	4	1	2	1	Neg	1	168	Moderate intensity	Pos	1	2	2	2	2	2	2	2	2	2	2	2	2
P4-34	1	2	12	3	4	11	9	1	1	1	1	1	2	4	2	1	1	4	4	1	2	2	Neg	2	N/A	N/A	Neg	0	2	2	2	2	2	2	2	2	2	2	2	2
P4-35	1	2	13	3	4	11	9	1	1	1	1	1	2	3	2	2	4	3	3	1	2	2	Neg	2	N/A	N/A	Neg	0	2	2	2	2	2	2	2	2	2	2	2	2
P4-39	1	2	14	4	4	11	9	1	1	1	1	1	2	4	1	3	1	2	2	2	2	2	Neg	2	N/A	N/A	Neg	0	2	2	2	2	2	2	1	2	2	2	2	2
P7-40	1	1	16	4	7	11	9	1	1	1	1	1	2	4	5	1	1	4	5	1	1	2	Neg	2	N/A	N/A	Neg	0	2	2	2	2	2	2	2	2	2	1	2	2
P7-41	1	1	16	4	7	11	9	1	1	1	1	1	2	4	5	4	3	5	3	3	2	2	Neg	2	N/A	N/A	Neg	0	2	2	2	2	2	2	2	2	2	2	2	2
P5-42	1	2	14	4	5	11	9	1	1	1	1	1	2	4	4	1	1	4	4	1	1	2	Neg	2	N/A	N/A	Neg	0	2	2	2	2	2	2	2	2	2	2	2	2
P3-04	1	1	10	2	3	11	9	1	1	1	1	1	2	4	7	2	2	3	4	1	2	2	Neg	2	N/A	N/A	Neg	0	2	2	2	2	2	2	2	2	2	2	2	2
P5-06	1	1	11	3	5	13	9	1	1	1	1	1	2	4	5	2	2	3	4	1	2	1	Neg	2	N/A	N/A	Pos	1	2	2	2	2	2	2	2	2	2	2	2	2
P3-16	1	1	12	3	3	13	9	1	1	1	1	1	2	4	1	4	2	5	5	3	2	2	Neg	2	N/A	N/A	Neg	0	2	2	2	2	2	2	2	2	2	2	2	2
P3-33	1	2	11	3	3	13	9	1	1	1	1	1	2	4	5	2	2	3	4	1	2	1	Neg	2	N/A	N/A	Pos	1	2	2	2	2	2	2	2	2	2	2	2	2
P4-35	1	1	12	3	4	13	9	1	1	1	1	1	2	4	2	2	3	3	5	1	2	2	Neg	2	N/A	N/A	Neg	0	2	2	2	2	2	2	2	2	2	2	2	2
P4-11	1	2	14	4	4	13	9	1	1	1	1	1	2	3	1	2	2	3	4	1	2	2	Neg	2	N/A	N/A	Neg	0	2	2	2	1	2	2	2	2	2	2	2	2
P5-19	1	2	14	4	5	13	9	1	1	1	1	1	2	3	1	2	2	4	4	1	2	2	Neg	2	N/A	N/A	Neg	0	2	2	2	2	2	2	2	2	2	2	2	2
P6-17	1	1	15	4	6	13	9	1	1	1	1	1	3	3	1	2	2	3	4	1	2	2	Neg	2	N/A	N/A	Neg	0	2	2	2	2	2	2	2	2	2	2	2	2
P6-18	1	1	15	4	6	13	9	1	1	1	1	1	2	4	2	2	2	3	4	1	2	2	Neg	2	N/A	N/A	Neg	0	2	2	2	2	2	2	2	2	2	2	2	2
P2-23	1	2	9	2	2	13	9	1	1	1	1	1	2	4	5	2	2	3	4	1	2	2	Neg	2	N/A	N/A	Neg	0	2	2	2	2	2	2	2	2	2	2	2	2
P2-24	1	2	10	2	2	13	9	1	1	1	1	1	2	3	5	1	2	4	4	1	2	2	Neg	2	N/A	N/A	Neg	0	2	2	2	2	2	2	2	2	2	2	2	2
P1-28	1	1	10	2	1	13	9	1	1	1	1	1	2	4	1	2	2	3	4	1	2	2	Neg	2	N/A	N/A	Neg	0	2	2	2	2	2	2	2	2	2	2	2	2
P3-32	1	2	10	2	3	13	9	1	1	1	1	1	3	3	2	2	2	4	4	1	2	2	Neg	2	N/A	N/A	Neg	0	2	2	2	2	2	2	2	2	2	2	2	2
P3-22	1	1	13	3	3	17	9	1	1	1	1	1	2	3	1	2	2	4	4	2	2	2	Neg	2	N/A	N/A	Neg	0	1	2	2	2	2	2	2	2	2	2	2	2
P2-28	1	1	12	3	2	17	9	1	1	1	1	1	3	4	7	2	2	3	4	2	2	2	Neg	2	N/A	N/A	Neg	0	2	2	2	2	2	2	2	2	2	2	2	2
P3-33	1	1	11	3	3	17	9	1	1	1	1	1	2	3	1	1	2	4	4	1	2	2	Neg	2	N/A	N/A	Neg	0	2	2	2	2	2	2	2	2	2	2	2	2
P5-07	1	1	13	3	5	17	9	1	1	1	1	1	2	4	5	2	2	4	2	2	2	2	Neg	2	N/A	N/A	Neg	0	2	2	2	2	2	2	2	2	2	2	2	2
P6-03	1	1	16	4	6	17	9	1	1	1	1	1	3	4	7	2	2	3	4	1	2	2	Neg	2	N/A	N/A	Neg	0	2	2	2	2	2	2	2	2	2	2	2	2
P6-08	1	1	15	4	6	17	9	1	1	1	1	1	2	4	1	2	2	4	5	1	2	1	Neg	2	N/A	N/A	Pos	1	2	2	2	2	2	2	2	2	2	2	2	2
P5-06	1	1	14	4	5	17	9	1	1	1	1	1	2	3	2	2	2	3	4	1	2	2	Neg	2	N/A	N/A	Neg	0	2	2	2	2	2	2	2	2	2	2	2	2
P1-10	1	1	10	2	1	17	9	1	1	1	1	1	2	4	7	1	2	4	4	1	2	1	Neg	2	N/A	N/A	Pos	1	2	1	2	1	2	2	2	2	2	2	2	2
P5-34	1	2	10	2	5	17	9	1	1	1	1	1	2	3	1	2	2	3	4	1	2	2	Neg	2	N/A	N/A	Neg	0	2	2	2	2	2	1	2	2	2	2	2	2
P1-12	3	2	5	1	1	4	3	2	1	1	1	1	2	3	1	1	2	3	4	1	2	1	Neg	1	96	Light intensity	Pos	1	2	2	2	1	2	2	2	2	2	2	2	2
P5-18	3	1	12	3	5	6	3	3	1	1	1	2	1	1	8	2	2	3	4	1	2	1	Neg	1	312	Moderate intensity	Pos	1	1	2	2	2	2	1	2	2	2	2	2	2
P2-02	1	1	10	2	2	10	5	4	1	1	1	1	2	3	1	2	2	3	4	2	2	2	Neg	2	N/A	N/A	Neg	0	2	2	2	2	2	2	2	2	2	2	2	2
P5-22	1	1	12	3	5	2	4	7	1	1	1	1	2	4	1	2	2	3	4	2	2	2	Neg	2	N/A	N/A	Neg	0	1	2	2	2	2	2	2	2	2	2	2	2
P7-18	2	2	13	3	7	20	7	7	1	1	1	1	2	4	5	1	1	4	5	1	2	2	Neg	2	N/A	N/A	Neg	0	2	2	2	2	2	2	2	2	2	2	2	2
P6-24	2	2	13	3	6	20	7	7	1	1	1	1	3	4	1	1	2	4	4	1	2	2	Neg	2	N/A	N/A	Neg	0	2	2	2	2	2	2	2	2	2	2	2	2
P1-25	1	1	9	2	1	13	9	7	1	1	1	1	2	3	2	2	2	3	4	1	2	2	Neg	2	N/A	N/A	Neg	0	2	2	2	1	2	2	2	2	2	2	2	2
P5-01	1	2	13	3	5	1	5	3	4	1	1	1	3	3	2	2	2	4	4	1	2	2	Neg	2	N/A	N/A	Neg	0	1	2	2	1	2	2	2	2	2	2	2	2
P5-40	2	2	14	4	5	20	7	1	8	1	1	1	2	4	5	2	2	3	4	1	2	2	Neg	2	N/A	N/A	Neg	0	2	1	2	2	2	2	2	2	2	2	2	2
P6-38	3	1	14	4	6	3	6	1	3	3	1	2	1	1	8	2	2	3	4	1	2	1	Neg	1	24	Light intensity	Pos	1	2	2	2	2	2	2	2	2	2	2	2	2
P3-29	1	1	11	3	3	7	1	3	3	3	1	2	1	1	5	2	2	3	4	2	2	2	Neg	2	N/A	N/A	Neg	0	1	2	2	1	2	2	2	2	2	2	2	2
P3-07	3	2	11	3	3	14	2	3	3	3	1	1	2	4	5	2	2	3	4	1	2	2	Neg	2	N/A	N/A	Neg	0	2	2	2	2	2	2	2	2	2	2	2	2
P3-10	3	2	11	3	3	14	2	3	3	3	1	2	1	1	8	2	3	3	4	1	2	2	Neg	2	N/A	N/A	Neg	0	2	2	2	2	2	2	2	2	2	2	2	2
P4-15	3	1	11	3	4	14	2	3	3	3	1	1	2	3	5	2	2	3	4	1	2	2	Neg	2	N/A	N/A	Neg	0	2	2	2	2	2	2	2	2	2	2	2	2
P5-16	3	2	13	3	5	14	2	3	3	3	1	1	2	3	5	2	2	3	4	1	2	2	Neg	2	N/A	N/A	Neg	0	2	2	2	2	2	2	2	2	2	2	2	2
P3-30	3	1	11	3	3	14	2	3	3	3	1	2	1	1	8	1	1	3	4	1	2	2	Neg	1	72	Light intensity	Pos	1	2	2	2	2	2	2	2	2	2	2	2	2
P5-19	3	1	14	4	5	14	2	3	3	3	1	1	2	3	5	2	2	3	4	1	2	1	Neg	1	24	Light intensity	Pos	1	2	2	2	2	2	2	2	2	2	2	2	2
P6-23	3	1	14	4	6	14	2	3	3	3	1	1	2	4	5	2	2	3	4	1	2	1	Neg	2	N/A	N/A	Pos	1	2	2	2	2	2	2	2	2	2	2	2	2
P6-22	3	1	14	4	6	14	2	3	3	3	1	1	3	4	5	2	2	3	4	1	2	2	Neg	2	N/A	N/A	Neg	0	2	2	2	2	2	2	2	2	2	2	2	2
P2-02	3	2	9	2	2	14	2	3	3	3	1	2	1	1	8	2	3	3	4	1	2	2	Neg	2	N/A	N/A	Neg	0	2	2	2	2	2	2	2	2	2	2	2	2
P4-21	3	1	13	3	4	19	2	3	3	3	1	2	1	1	8	2	2	3	4	1	2	2	Neg	2	N/A	N/A	Neg	0	2	2	2	2	2	2	2	2	2	2	2	2
P6-29	3	1	14	4	6	19	2	3	3	3	1	1	2	4	7	2	2	3	4	1	2	2	Neg	2	N/A	N/A	Neg	0	2	2	2	2	2	2	2	2	2	2	2	2
P7-33	3	2	14	4	7	19	2	3	3	3	1	2	1	1	8	2	2	3	4	1	2	2	Neg	2	N/A	N/A	Neg	0	2	2	2	2	2	2	2	2	2	2	2	2
P4-21	3	1	13	3	4	6	3	3	3	3	1	2	1	1	8	2	4	3	3	2	2	2	Neg	2	N/A	N/A	Neg	0	2	1	2	2	2	2	2	2	2	2	2	2
P4-34	3	2	13	3	4	6	3	3	3	3	1	1	2	4	5	1	4	3	5	1	2	1	Neg	1	408	Heavy intensity	Pos	1	2	2	2	2	2	1	2	2	2	2	2	2
P3-03	1	2	11	3	3	1	5	3	3	3	1	1	2	4	1	2	2	3	4	1	2	1	Neg	2	N/A	N/A	Pos	1	2	2	2	2	2	2	2	2	2	2	2	2
P4-07	1	2	12	3	4	1	5	3	3	3	1	1	3	4	2	2	3	3	2	3	2	1	Neg	2	N/A	N/A	Pos	1	2	2	2	2	2	2	2	2	2	2	2	2
P5-09	3	2	13	3	5	12	6	3	3	3	1	2	1	1	8	2	2	3	4	1	2	2	Neg	2	N/A	N/A	Neg	0	2	2	2	2	2	2	2	2	2	2	2	2
P7-07	2	1	13	3	7	20	7	3	3	3	1	1	2	4	7	1	2	4	4	1	2	2	Neg	2	N/A	N/A	Neg	0	2	2	2	2	2	2	2	2	2	2	2	2
P7-29	2	2	16	4	7	20	7	3	3	3	1	1	2	4	7	2	2	3	4	1	2	2	Neg	2	N/A	N/A	Neg	0	2	2	2	2	2	2	2	2	2	2	2	2
P7-35	2	2	16	4	7	20	7	3	3	3	1	1	2	4	5	1	2	4	4	1	2	2	Neg	2	N/A	N/A	Neg	0	2	2	2	2	2	2	2	2	2	2	2	2
P4-06	3	2	13	3	4	5	8	3	3	3	1	2	1	1	8	2	2	3	4	1	2	1	Neg	1	72	Light intensity	Pos	1	2	2	2	2	2	2	2	2	2	2	2	2
P4-12	3	1	12	3	4	5	8	3	3	3	1	2	1	1	8	2	2	3	4	1	2	2	Neg	2	N/A	N/A	Neg	0	2	1	2	2	2	2	2	2	2	2	2	2
P4-13	3	1	12	3	4	5	8	3	3	3	1	2	1	1	8	2	2	3	4	1	2	1	Neg	1	48	Light intensity	Pos	1	1	2	2	2	2	2	2	2	2	2	2	2
P4-20	3	2	12	3	4	5	8	3	3	3	1	2	1	1	8	3	3	3	4	1	2	1	Neg	2	N/A	N/A	Pos	1	2	2	2	2	2	2	1	2	2	2	2	2
P4-31	3	1	13	3	4	5	8	3	3	3	1	2	1	1	8	2	3	3	4	1	2	2	Neg	2	N/A	N/A	Neg	0	2	2	2	2	2	2	2	2	2	2	2	2
P4-41	3	1	12	3	4	5	8	3	3	3	1	2	1	1	8	2	3	3	4	1	2	1	Neg	1	96	Light intensity	Pos	1	2	1	2	2	2	2	2	2	2	2	2	2
P4-43	3	1	12	3	4	5	8	3	3	3	1	2	1	1	8	3	3	3	4	1	2	2	Neg	2	N/A	N/A	Neg	0	2	2	2	2	2	2	2	2	2	2	2	2
P4-44	3	1	12	3	4	5	8	3	3	3	1	2	1	1	8	2	3	3	5	1	2	2	Neg	2	N/A	N/A	Neg	0	2	2	2	2	2	2	2	2	2	2	2	2
P4-08	3	2	11	3	4	5	8	3	3	3	1	2	1	1	8	2	2	3	4	1	2	2	Neg	2	N/A	N/A	Neg	0	2	2	2	2	2	2	2	2	2	2	2	2
P4-29	3	1	12	3	4	5	8	3	3	3	1	2	1	1	8	1	2	3	4	1	2	2	Neg	2	N/A	N/A	Neg	0	2	2	2	2	2	2	2	2	2	2	2	2
P5-21	3	2	14	4	5	5	8	3	3	3	1	1	2	3	1	2	3	4	4	1	2	1	Neg	1	480	Heavy intensity	Pos	1	2	2	2	2	2	1	2	2	2	2	2	2
P4-24	3	2	14	4	4	5	8	3	3	3	1	1	2	3	2	1	2	3	3	3	2	1	Neg	2	N/A	N/A	Pos	1	2	2	2	2	2	2	2	2	2	2	2	2
P6-34	3	2	16	4	6	5	8	3	3	3	1	2	1	1	8	2	3	3	5	2	2	2	Neg	2	N/A	N/A	Neg	0	2	2	2	2	2	2	2	2	2	2	2	2
P4-46	3	2	14	4	4	5	8	3	3	3	1	2	1	1	8	2	3	3	5	2	2	2	Neg	2	N/A	N/A	Neg	0	2	2	2	2	2	2	2	2	2	2	2	2
P5-03	3	1	13	3	5	15	8	3	3	3	1	2	1	1	8	2	2	3	4	1	2	2	Neg	2	N/A	N/A	Neg	0	2	1	2	1	2	2	2	2	2	2	2	2
P7-10	3	2	15	4	7	15	8	3	3	3	1	2	1	1	8	2	2	3	4	1	2	2	Neg	2	N/A	N/A	Neg	0	2	2	2	2	1	2	2	2	2	2	1	2
P6-11	3	2	16	4	6	15	8	3	3	3	1	2	1	1	8	1	1	3	4	1	2	1	Neg	1	216	Moderate intensity	Pos	1	2	1	2	2	2	2	2	2	2	2	2	2
P5-30	1	2	13	3	5	13	9	3	3	3	1	1	3	4	5	2	2	3	4	1	2	2	Neg	2	N/A	N/A	Neg	0	2	1	2	2	2	2	2	2	2	2	2	2
P5-25	1	2	14	4	5	17	9	3	3	3	1	1	2	4	7	1	2	4	4	1	2	2	Neg	2	N/A	N/A	Neg	0	2	2	2	2	2	2	2	2	2	2	2	2
P4-32	1	1	14	4	4	17	9	3	3	3	1	1	2	4	2	1	2	4	4	1	2	2	Neg	2	N/A	N/A	Neg	0	2	2	2	2	2	2	2	2	2	2	2	2
P5-29	1	2	13	3	5	17	9	7	3	3	1	1	3	4	1	1	1	4	4	1	2	2	Neg	2	N/A	N/A	Neg	0	2	2	2	2	2	2	2	2	2	2	2	2
P4-04	1	2	13	3	4	9	4	1	4	4	1	2	1	1	7	2	3	3	4	1	2	2	Neg	2	N/A	N/A	Neg	0	2	2	2	2	2	2	2	2	2	2	2	2
P2-09	3	1	11	3	2	16	3	1	5	5	1	2	1	1	8	2	3	3	4	1	2	2	Neg	2	N/A	N/A	Neg	0	2	2	2	2	2	2	2	2	2	2	2	2
P4-33	3	2	12	3	4	16	3	1	5	5	1	2	1	1	8	1	2	3	4	1	2	1	Neg	2	N/A	N/A	Pos	1	2	2	2	2	2	2	2	2	2	2	2	2
P5-23	3	2	13	3	5	3	6	1	5	5	1	2	1	1	8	1	2	3	3	2	2	1	Neg	1	24	Light intensity	Pos	1	2	2	2	2	2	2	2	2	2	2	2	2
P5-15	3	1	13	3	5	6	3	4	5	5	1	2	1	1	8	2	2	4	3	3	2	1	Neg	1	456	Heavy intensity	Pos	1	2	2	2	2	2	2	2	2	2	2	2	2
P3-13	3	1	13	3	3	16	3	4	5	5	1	2	1	1	8	2	2	3	4	1	2	2	Neg	2	N/A	N/A	Neg	0	2	2	2	2	2	2	2	2	2	2	2	2
P7-25	3	2	14	4	7	3	6	4	5	5	1	1	2	3	1	1	3	3	1	2	2	1	Neg	1	48	Light intensity	Pos	1	2	2	2	2	2	2	2	2	2	2	2	2
P3-30	3	2	10	2	3	3	6	4	5	5	1	1	2	4	1	2	2	3	4	1	2	2	Neg	2	N/A	N/A	Neg	0	2	2	2	2	2	2	2	2	2	2	2	2
P5-11	3	2	11	3	5	12	6	4	5	5	1	1	2	3	6	2	2	3	4	1	2	2	Neg	2	N/A	N/A	Neg	0	2	2	2	2	2	2	2	2	2	2	2	2
P5-17	3	2	13	3	5	12	6	4	5	5	1	1	2	3	1	2	2	3	4	1	2	2	Neg	2	N/A	N/A	Neg	0	2	2	2	2	2	2	2	2	2	2	2	2
P5-30	3	2	13	3	5	12	6	4	5	5	1	1	2	2	1	2	2	3	4	1	2	2	Neg	1	72	Light intensity	Pos	1	2	2	2	2	2	2	2	2	2	2	2	2
P5-31	3	2	14	4	5	12	6	4	5	5	1	2	1	1	8	1	1	3	4	1	2	2	Neg	2	N/A	N/A	Neg	0	2	2	2	2	2	2	2	2	2	2	1	2
P3-19	3	2	11	3	3	16	3	1	1	6	1	1	2	4	1	2	2	4	4	1	2	1	Neg	1	48	Light intensity	Pos	1	2	2	2	2	2	2	2	2	2	2	2	2
P3-01	1	2	10	2	3	2	4	1	1	8	1	2	2	4	5	2	2	3	4	2	2	1	Neg	2	N/A	N/A	Pos	1	2	2	2	1	2	2	2	2	2	2	2	2
P3-38	1	2	12	3	3	11	9	1	1	8	1	1	2	3	5	2	2	4	2	1	1	1	Neg	1	576	Heavy intensity	Pos	1	2	2	2	2	2	2	1	2	2	2	2	2
P7-04	1	1	13	3	7	13	9	1	1	8	1	1	3	4	5	2	2	3	4	1	2	2	Neg	2	N/A	N/A	Neg	0	2	2	2	2	2	2	2	2	2	2	2	2
P6-05	1	1	13	3	6	13	9	1	1	8	1	1	2	3	2	2	2	3	4	2	2	2	Neg	2	N/A	N/A	Neg	0	2	2	2	2	2	2	2	2	2	2	2	2
P7-22	1	1	16	4	7	13	9	1	1	8	1	1	2	3	5	2	2	3	5	2	2	2	Neg	2	N/A	N/A	Neg	0	2	2	2	2	2	2	2	2	2	2	2	2
P4-09	1	1	10	2	4	13	9	1	1	8	1	1	3	3	1	2	2	3	4	1	2	2	Neg	2	N/A	N/A	Neg	0	2	2	2	2	2	2	2	2	2	2	2	2
P3-02	1	2	13	3	3	2	4	7	1	8	1	1	2	4	4	2	2	3	4	1	2	2	Neg	2	N/A	N/A	Neg	0	2	2	2	2	2	2	2	2	2	2	2	2
P5-14	1	2	14	4	5	2	4	7	1	8	1	1	2	3	5	2	2	3	4	1	2	2	Neg	2	N/A	N/A	Neg	0	2	2	2	2	2	2	2	2	2	2	2	2
P5-01	1	2	13	3	5	13	9	7	1	8	1	1	2	3	1	2	2	3	4	1	2	2	Neg	2	N/A	N/A	Neg	0	2	2	1	2	2	2	2	2	2	2	2	2
P4-29	1	1	12	3	4	13	9	7	1	8	1	1	2	4	5	2	2	3	4	1	2	2	Neg	2	N/A	N/A	Neg	0	2	2	2	2	2	2	2	2	2	2	2	2
P3-31	1	2	11	3	3	13	9	7	1	8	1	2	1	1	2	2	2	2	4	1	2	2	Neg	2	N/A	N/A	Neg	0	2	2	2	1	2	2	2	2	2	2	2	2
P6-35	1	2	13	3	6	17	9	7	1	8	1	1	3	4	5	1	2	3	4	1	2	1	Neg	2	N/A	N/A	Pos	1	2	2	2	2	2	2	2	2	2	2	2	2
P3-31	3	1	13	3	3	14	2	1	8	8	1	2	1	1	8	2	2	3	5	1	2	1	Neg	2	N/A	N/A	Pos	1	2	2	2	2	2	2	1	2	2	2	2	2
P5-05	3	1	16	4	5	12	6	1	8	8	1	2	1	1	8	2	2	3	4	1	2	2	Neg	2	N/A	N/A	Neg	0	2	2	2	2	2	2	2	2	2	2	1	2
P5-15	3	2	16	4	5	12	6	1	8	8	1	2	1	1	8	1	3	4	4	1	2	2	Neg	2	N/A	N/A	Neg	0	2	2	2	2	2	2	2	2	2	2	2	2
P7-39	2	2	14	4	7	20	7	1	8	8	1	1	2	4	5	1	1	4	4	1	2	2	Neg	2	N/A	N/A	Neg	0	2	2	2	2	2	2	2	2	2	2	2	2
P7-31	3	2	16	4	7	15	8	1	8	8	1	2	1	1	8	2	3	3	4	1	2	2	Neg	2	N/A	N/A	Neg	0	2	2	2	2	2	2	2	2	2	2	2	2
P4-07	1	1	12	3	4	13	9	1	8	8	1	1	3	4	1	2	2	3	4	1	2	2	Neg	2	N/A	N/A	Neg	0	2	2	2	2	2	2	2	2	2	2	2	2
P7-03	1	1	15	4	7	13	9	1	8	8	1	1	2	4	2	2	2	3	4	2	2	2	Neg	2	N/A	N/A	Neg	0	2	2	2	2	2	2	2	2	2	2	2	2
P5-36	1	2	14	4	5	13	9	1	8	8	1	1	2	3	1	2	2	3	4	1	2	2	Neg	2	N/A	N/A	Neg	0	2	2	2	2	2	2	2	2	2	2	2	2
P3-08	1	1	10	2	3	13	9	1	8	8	1	1	2	3	4	2	2	3	4	1	2	2	Neg	2	N/A	N/A	Neg	0	2	2	2	2	2	1	2	2	2	2	2	2
P5-31	1	2	14	4	5	17	9	1	8	8	1	1	3	4	1	1	2	4	4	1	2	1	Neg	2	N/A	N/A	Pos	1	2	2	2	1	2	2	2	2	2	2	2	2
P3-33	3	1	9	2	3	14	2	3	8	8	1	2	1	1	8	2	2	3	4	1	2	2	Neg	1	24	Light intensity	Pos	1	2	2	2	2	2	2	2	2	2	2	2	2
P6-17	2	1	13	3	6	20	7	3	8	8	1	1	2	4	5	1	1	4	4	1	2	2	Neg	2	N/A	N/A	Neg	0	2	2	2	2	2	2	2	2	2	2	2	2
P7-14	2	1	15	4	7	20	7	3	8	8	1	2	1	1	2	2	2	3	4	1	2	2	Neg	2	N/A	N/A	Neg	0	2	2	2	1	2	2	2	2	2	2	2	2
P7-30	2	2	15	4	7	20	7	3	8	8	1	1	2	4	2	3	4	5	3	1	2	2	Neg	2	N/A	N/A	Neg	0	2	2	2	2	2	2	2	2	2	2	2	2
P5-01	1	2	14	4	7	7	1	7	8	8	1	1	2	3	2	2	2	4	4	1	2	2	Neg	2	N/A	N/A	Neg	0	1	2	1	2	2	2	2	2	2	2	2	2
P3-10	1	2	14	4	3	7	1	7	8	8	1	1	3	4	1	2	2	3	4	1	2	1	Neg	1	96	Light intensity	Pos	1	2	2	2	1	2	2	2	2	2	2	2	2
P5-17	1	1	14	4	5	7	1	7	8	8	1	1	2	4	2	2	2	3	4	1	2	2	Neg	2	N/A	N/A	Neg	0	2	2	2	2	1	1	2	2	2	2	2	2
P4-16	1	1	10	2	4	7	1	7	8	8	1	2	1	1	5	2	2	3	4	1	2	2	Neg	2	N/A	N/A	Neg	0	2	2	2	2	2	2	2	2	2	2	2	2
P3-06	3	1	11	3	3	14	2	7	8	8	1	1	2	4	5	2	2	3	4	1	2	2	Neg	2	N/A	N/A	Neg	0	2	2	2	2	2	2	2	2	2	2	2	2
P5-17	3	2	12	3	5	14	2	7	8	8	1	1	2	3	5	2	2	3	4	1	2	2	Neg	2	N/A	N/A	Neg	0	2	2	2	2	2	2	2	2	2	2	2	2
P2-01	3	2	9	2	2	14	2	7	8	8	1	1	3	4	1	1	1	3	4	1	2	2	Neg	2	N/A	N/A	Neg	0	2	2	2	2	2	2	2	2	2	2	2	2
P2-03	3	1	10	2	2	14	2	7	8	8	1	1	2	4	1	2	2	3	4	1	2	1	Neg	2	N/A	N/A	Pos	1	2	2	2	2	2	2	2	2	2	2	2	2
P3-28	3	1	10	2	3	14	2	7	8	8	1	2	1	1	8	2	2	3	4	1	2	2	Neg	2	N/A	N/A	Neg	0	2	2	2	2	2	2	2	2	2	2	2	2
P3-11	3	1	13	3	3	19	2	7	8	8	1	1	2	4	4	1	2	3	4	1	2	2	Neg	2	N/A	N/A	Neg	0	2	2	2	2	2	2	2	2	2	2	2	2
P4-40	3	1	13	3	4	19	2	7	8	8	1	2	1	1	8	2	3	3	4	1	2	1	Neg	2	N/A	N/A	Pos	1	2	2	2	2	2	2	2	2	2	2	2	2
P6-39	3	2	13	3	6	19	2	7	8	8	1	2	1	1	8	1	2	3	4	1	2	2	Neg	2	N/A	N/A	Neg	0	2	2	2	2	2	2	2	2	2	2	2	2
P5-35	3	2	16	4	5	19	2	7	8	8	1	1	2	3	5	2	2	3	4	1	2	2	Neg	2	N/A	N/A	Neg	0	2	2	2	2	2	2	2	2	2	2	2	2
P4-31	3	2	13	3	4	6	3	7	8	8	1	1	2	3	7	2	3	2	4	1	2	1	Neg	1	96	Light intensity	Pos	1	2	2	2	2	2	2	2	2	2	2	2	2
P4-27	3	2	13	3	4	16	3	7	8	8	1	1	2	3	1	2	3	3	5	1	2	2	Neg	2	N/A	N/A	Neg	0	2	2	2	2	2	2	2	2	2	2	2	2
P3-03	1	2	11	3	3	2	4	7	8	8	1	1	2	4	5	2	2	3	4	1	2	2	Neg	2	N/A	N/A	Neg	0	2	2	2	1	2	2	2	2	2	2	2	2
P3-07	1	1	12	3	3	2	4	7	8	8	1	1	3	4	1	2	2	3	4	2	2	2	Neg	2	N/A	N/A	Neg	0	1	2	2	2	2	2	2	2	2	2	2	2
P3-08	1	2	11	3	3	2	4	7	8	8	1	1	2	3	1	2	2	3	4	1	2	2	Neg	2	N/A	N/A	Neg	0	2	2	2	2	2	2	2	2	2	2	2	2
P5-23	1	1	12	3	5	2	4	7	8	8	1	1	2	4	5	2	2	3	4	1	2	2	Neg	2	N/A	N/A	Neg	0	2	2	2	2	2	2	2	2	1	2	2	2
P7-35	1	2	13	3	7	2	4	7	8	8	1	1	2	4	1	2	2	3	4	1	2	2	Neg	2	N/A	N/A	Neg	0	2	2	2	2	2	2	2	2	2	2	2	2
P6-31	1	1	15	4	6	2	4	7	8	8	1	1	2	3	4	2	2	3	4	1	2	2	Neg	2	N/A	N/A	Neg	0	1	2	2	2	2	2	2	2	2	2	2	2
P4-01	1	2	11	3	4	1	5	7	8	8	1	1	2	4	5	1	1	4	4	1	2	2	Neg	2	N/A	N/A	Neg	0	2	2	2	2	2	2	2	2	2	2	2	2
P6-04	1	2	13	3	6	1	5	7	8	8	1	1	2	3	7	4	4	5	3	3	2	1	Neg	1	72	Light intensity	Pos	1	2	2	2	2	2	2	2	2	2	2	2	2
P4-05	1	2	12	3	4	1	5	7	8	8	1	1	2	4	5	1	1	3	4	1	2	2	Neg	2	N/A	N/A	Neg	0	2	2	2	2	2	2	2	2	2	2	2	2
P3-08	1	2	13	3	3	1	5	7	8	8	1	1	2	4	2	1	2	4	4	1	2	2	Neg	2	N/A	N/A	Neg	0	2	2	2	2	2	2	2	2	2	2	2	2
P3-15	1	1	10	2	3	1	5	7	8	8	1	1	2	4	5	2	2	4	4	1	2	2	Neg	2	N/A	N/A	Neg	0	2	2	2	2	2	2	2	2	2	2	2	2
P4-16	3	1	13	3	4	3	6	7	8	8	1	2	1	1	2	1	2	3	4	1	2	1	Neg	1	24	Light intensity	Pos	1	2	2	2	2	2	2	2	2	2	2	2	2
P3-29	3	2	12	3	3	3	6	7	8	8	1	1	2	3	7	1	2	3	4	1	2	2	Neg	2	N/A	N/A	Neg	0	2	2	2	2	2	2	2	2	2	2	2	2
P5-16	3	2	12	3	5	12	6	7	8	8	1	2	1	1	8	2	2	3	4	1	2	2	Neg	2	N/A	N/A	Neg	0	2	2	2	2	2	2	2	2	2	2	2	2
P5-26	3	2	14	4	5	12	6	7	8	8	1	1	3	3	5	2	2	3	4	1	2	2	Neg	2	N/A	N/A	Neg	0	2	2	2	2	2	2	2	2	2	2	2	2
P6-28	2	2	12	3	6	20	7	7	8	8	1	1	3	4	1	2	2	3	4	1	2	1	Neg	1	48	Light intensity	Pos	1	2	2	2	2	2	2	2	2	2	2	1	2
P7-34	2	2	12	3	7	20	7	7	8	8	1	1	2	4	4	2	2	3	4	1	2	2	Neg	2	N/A	N/A	Neg	0	2	2	2	2	2	2	2	2	2	2	2	2
P7-04	2	1	14	4	7	20	7	7	8	8	1	1	2	4	1	2	2	3	4	1	2	2	Neg	2	N/A	N/A	Neg	0	2	2	2	2	2	2	2	2	2	2	2	2
P7-09	2	1	14	4	7	20	7	7	8	8	1	1	2	4	5	1	1	4	4	1	2	2	Neg	2	N/A	N/A	Neg	0	2	2	2	2	2	2	2	2	2	2	2	2
P7-11	2	1	14	4	7	20	7	7	8	8	1	1	2	4	7	1	1	4	4	1	2	2	Neg	2	N/A	N/A	Neg	0	2	2	2	2	2	2	2	2	2	2	2	2
P7-12	2	1	16	4	7	20	7	7	8	8	1	1	2	4	5	2	3	2	2	3	2	2	Neg	2	N/A	N/A	Neg	0	2	2	2	2	2	2	2	2	2	2	2	2
P7-20	2	2	14	4	7	20	7	7	8	8	1	1	2	4	1	2	2	3	4	1	2	2	Neg	2	N/A	N/A	Neg	0	2	2	2	2	2	2	2	2	2	2	2	2
P4-14	1	2	11	3	4	8	9	7	8	8	1	1	2	4	5	2	2	3	4	1	2	1	Neg	1	576	Heavy intensity	Pos	1	1	1	2	2	2	2	2	2	2	2	2	2
P4-15	1	1	12	3	4	8	9	7	8	8	1	1	2	4	1	2	2	3	4	1	2	1	Neg	1	96	Light intensity	Pos	1	2	2	2	2	2	2	2	2	2	2	2	2
P5-16	1	2	11	3	5	8	9	7	8	8	1	1	3	4	5	2	2	3	4	1	2	2	Neg	2	N/A	N/A	Neg	0	2	2	2	2	2	2	2	2	2	2	2	2
P5-19	1	2	12	3	5	8	9	7	8	8	1	1	2	3	1	2	2	3	4	1	2	1	Neg	1	72	Light intensity	Pos	1	2	2	2	2	2	2	2	2	2	2	2	2
P4-22	1	2	12	3	4	8	9	7	8	8	1	1	2	3	5	2	2	3	4	1	2	1	Neg	2	N/A	N/A	Pos	1	2	2	2	1	2	2	2	2	2	2	2	2
P4-35	1	1	12	3	4	8	9	7	8	8	1	1	3	4	1	2	2	3	4	1	2	1	Neg	1	192	Moderate intensity	Pos	1	2	2	2	2	2	2	2	2	2	2	2	2
P3-23	1	2	12	3	3	8	9	7	8	8	1	1	2	4	1	2	2	3	4	1	2	1	Neg	1	456	Heavy intensity	Pos	1	2	2	2	2	2	2	2	2	2	2	2	2
P3-26	1	2	11	3	3	8	9	7	8	8	1	1	2	4	1	2	2	3	4	1	2	1	Neg	2	N/A	N/A	Pos	1	2	2	2	2	2	2	2	2	2	2	2	2
P3-28	1	2	13	3	3	8	9	7	8	8	1	1	2	3	4	2	2	3	4	1	2	1	Neg	2	N/A	N/A	Pos	1	2	1	2	1	2	2	2	2	2	2	2	2
P3-29	1	2	11	3	3	8	9	7	8	8	1	1	3	4	1	2	2	3	4	1	2	1	Neg	2	N/A	N/A	Pos	1	2	2	2	2	1	2	2	2	2	2	2	2
P3-32	1	2	12	3	3	8	9	7	8	8	1	1	2	4	1	2	2	3	4	1	2	1	Neg	2	N/A	N/A	Pos	1	2	2	2	2	2	2	2	2	2	2	2	2
P3-30	1	2	11	3	3	8	9	7	8	8	1	1	2	3	1	2	2	3	4	1	2	2	Neg	2	N/A	N/A	Neg	0	2	2	2	2	2	2	2	2	2	2	2	2
P4-12	1	2	12	3	4	8	9	7	8	8	1	1	2	4	1	2	2	3	4	1	2	2	Neg	2	N/A	N/A	Neg	0	2	1	2	1	2	2	2	2	2	2	2	2
P4-18	1	2	15	4	4	8	9	7	8	8	1	1	3	4	1	2	2	3	4	1	2	2	Neg	2	N/A	N/A	Neg	0	2	2	2	1	2	2	2	2	2	2	2	2
P3-21	1	2	14	4	3	8	9	7	8	8	1	1	3	4	1	2	2	3	4	1	2	2	Neg	2	N/A	N/A	Neg	0	2	2	2	2	2	2	2	2	2	2	2	2
P3-31	1	2	14	4	3	8	9	7	8	8	1	1	2	3	1	2	2	3	4	1	2	1	Neg	2	N/A	N/A	Pos	1	2	2	2	2	2	2	2	2	2	2	2	2
P3-20	1	2	10	2	3	8	9	7	8	8	1	1	2	3	1	2	2	3	4	1	2	1	Neg	1	648	Heavy intensity	Pos	1	2	2	2	1	2	2	2	2	2	2	2	2
P3-27	1	2	10	2	3	8	9	7	8	8	1	1	2	3	1	2	2	3	4	1	2	1	Neg	1	192	Moderate intensity	Pos	1	1	1	2	2	2	2	2	2	2	2	2	2
P3-34	1	2	10	2	3	8	9	7	8	8	1	1	2	4	1	2	2	3	4	1	2	1	Neg	2	N/A	N/A	Pos	1	2	2	2	1	1	2	2	2	2	2	2	2
P3-27	1	2	13	3	3	11	9	7	8	8	1	1	3	4	4	2	2	4	4	2	1	2	Neg	2	N/A	N/A	Neg	0	2	2	2	2	2	2	2	2	2	2	2	2
P4-36	1	2	13	3	4	11	9	7	8	8	1	1	3	3	5	1	1	4	4	1	2	2	Neg	1	72	Light intensity	Pos	1	2	2	2	2	2	2	2	2	2	2	2	2
P4-26	1	1	13	3	4	13	9	7	8	8	1	1	2	3	2	2	2	4	4	1	2	2	Neg	2	N/A	N/A	Neg	0	2	2	2	2	2	2	2	2	2	2	2	2
P3-34	1	1	12	3	3	13	9	7	8	8	1	1	2	4	7	2	2	3	2	3	2	2	Neg	2	N/A	N/A	Neg	0	2	2	2	2	2	2	2	2	2	2	2	2
P6-10	1	2	14	4	6	13	9	7	8	8	1	1	3	4	4	2	2	3	4	1	2	2	Neg	2	N/A	N/A	Neg	0	2	1	2	2	2	2	2	2	2	2	2	2
P7-12	1	1	16	4	7	13	9	7	8	8	1	1	2	4	4	2	2	3	4	1	2	2	Neg	2	N/A	N/A	Neg	0	2	2	2	2	2	2	2	2	2	2	2	2
P5-20	1	2	14	4	5	13	9	7	8	8	1	1	2	4	7	2	2	3	5	3	2	2	Neg	2	N/A	N/A	Neg	0	2	2	1	2	2	2	2	2	2	2	2	2
P7-21	1	1	15	4	7	13	9	7	8	8	1	1	3	3	4	2	3	3	3	3	2	2	Neg	2	N/A	N/A	Neg	0	2	2	2	2	2	2	2	2	2	2	2	2
P3-14	1	1	10	2	3	13	9	7	8	8	1	1	3	3	1	2	2	4	5	2	2	2	Neg	2	N/A	N/A	Neg	0	2	2	2	1	2	2	2	2	2	2	2	2
P2-27	1	2	10	2	2	13	9	7	8	8	1	1	3	3	5	2	2	3	4	1	2	2	Neg	2	N/A	N/A	Neg	0	2	2	2	2	2	2	2	2	2	2	2	2
P4-05	1	1	13	3	4	17	9	7	8	8	1	1	2	3	1	2	2	3	4	1	2	1	Neg	1	96	Light intensity	Pos	1	2	2	2	2	2	2	2	2	2	2	2	2
P2-09	1	1	8	2	2	17	9	7	8	8	1	1	2	4	4	1	2	4	4	1	2	2	Neg	2	N/A	N/A	Neg	0	2	2	2	2	2	2	2	2	2	2	2	2
P3-24	1	1	10	2	3	17	9	7	8	8	1	1	3	4	1	1	2	4	4	1	2	1	Neg	2	N/A	N/A	Pos	1	2	2	2	2	2	2	2	2	2	2	2	2
P3-28	1	2	13	3	3	7	1	1	1	1	3	1	2	4	1	2	2	3	4	2	2	1	Neg	1	288	Moderate intensity	Pos	1	1	1	2	2	2	2	2	2	2	2	2	2
P3-34	1	2	13	3	3	7	1	1	1	1	3	1	2	4	1	2	2	3	4	2	2	2	Neg	2	N/A	N/A	Neg	0	1	2	2	1	2	2	2	2	2	2	2	2
P4-42	1	1	12	3	4	7	1	1	1	1	3	2	1	1	5	2	4	3	3	3	2	2	Neg	2	N/A	N/A	Neg	0	2	2	2	2	2	2	2	2	2	2	2	2
P6-19	1	1	14	4	6	7	1	1	1	1	3	2	1	1	2	2	2	3	4	2	2	1	Neg	1	504	Heavy intensity	Pos	1	1	2	2	1	2	2	2	2	2	2	2	2
P5-26	3	1	13	3	5	19	2	1	1	1	3	1	2	4	7	2	2	3	4	1	2	1	Neg	2	N/A	N/A	Pos	1	2	2	2	2	2	2	2	2	2	2	2	2
P2-15	3	2	12	3	2	4	3	1	1	1	3	1	2	3	7	2	2	3	4	1	2	1	Neg	1	408	Heavy intensity	Pos	1	2	2	2	1	2	2	2	2	2	2	2	2
P2-18	3	2	11	3	2	4	3	1	1	1	3	1	2	3	1	2	2	2	5	2	2	2	Neg	2	N/A	N/A	Neg	0	2	2	2	1	2	1	2	2	2	2	2	2
P1-05	3	1	5	1	1	4	3	1	1	1	3	1	2	4	7	1	1	3	4	1	2	2	Neg	2	N/A	N/A	Neg	0	2	2	2	2	2	2	2	2	2	2	2	2
P4-29	3	2	11	3	4	6	3	1	1	1	3	1	2	3	7	2	3	3	4	1	2	1	Neg	1	168	Moderate intensity	Pos	1	2	2	2	1	2	1	2	2	2	2	2	2
P5-32	3	2	14	4	5	6	3	1	1	1	3	1	2	3	1	2	4	4	3	3	2	2	Neg	2	N/A	N/A	Neg	0	1	1	2	1	2	2	2	2	2	2	2	2
P6-30	1	2	13	3	6	2	4	1	1	1	3	1	2	4	1	2	2	3	4	2	2	1	Neg	2	N/A	N/A	Pos	1	1	2	2	1	2	2	2	2	2	2	2	2
P4-33	1	2	15	4	4	2	4	1	1	1	3	1	2	3	1	2	2	3	4	2	2	2	Neg	2	N/A	N/A	Neg	0	2	2	2	2	2	2	2	2	2	2	2	2
P7-34	1	2	16	4	7	2	4	1	1	1	3	1	2	4	1	2	2	3	4	2	2	2	Neg	2	N/A	N/A	Neg	0	2	2	2	2	2	2	2	2	2	2	2	2
P3-04	1	1	9	2	3	2	4	1	1	1	3	1	2	4	1	2	2	3	4	2	2	2	Neg	2	N/A	N/A	Neg	0	2	2	2	2	2	2	2	2	2	2	2	2
P3-03	1	1	12	3	3	9	4	1	1	1	3	1	2	3	1	2	3	3	4	1	2	1	Neg	2	N/A	N/A	Pos	1	2	2	2	2	2	2	2	2	2	2	2	2
P7-02	1	2	15	4	7	9	4	1	1	1	3	1	2	4	1	3	3	5	5	3	1	2	Neg	2	N/A	N/A	Neg	0	2	2	2	2	2	2	2	2	2	2	2	2
P2-02	1	2	9	2	2	9	4	1	1	1	3	1	2	3	1	1	1	4	4	2	2	2	Neg	2	N/A	N/A	Neg	0	2	2	2	2	2	2	2	2	2	2	2	2
P2-04	1	2	8	2	2	9	4	1	1	1	3	1	2	3	1	1	1	3	4	2	2	1	Neg	2	N/A	N/A	Pos	1	2	2	2	2	2	2	2	2	2	2	2	2
P6-33	1	2	15	4	6	18	4	1	1	1	3	1	2	4	5	1	1	3	4	2	2	2	Neg	2	N/A	N/A	Neg	0	2	2	2	2	2	2	2	2	2	2	2	2
P7-28	1	2	15	4	7	18	4	1	1	1	3	1	3	4	1	2	2	3	4	1	2	2	Neg	2	N/A	N/A	Neg	0	2	2	2	2	2	2	2	2	2	2	2	2
P3-21	1	2	10	2	3	18	4	1	1	1	3	1	3	4	1	1	2	3	4	2	2	2	Neg	2	N/A	N/A	Neg	0	2	2	2	2	2	2	2	2	2	2	2	2
P3-04	1	1	11	3	3	10	5	1	1	1	3	1	3	4	1	2	3	3	4	2	2	1	Neg	2	N/A	N/A	Pos	1	2	2	2	2	2	2	2	2	2	2	2	2
P7-02	1	1	16	4	7	10	5	1	1	1	3	1	2	4	1	2	2	3	4	1	2	2	Neg	2	N/A	N/A	Neg	0	2	2	2	1	2	2	2	2	2	2	2	2
P2-01	1	1	9	2	2	10	5	1	1	1	3	1	2	3	1	2	4	3	4	2	2	2	Neg	2	N/A	N/A	Neg	0	2	2	2	2	2	2	2	2	2	2	2	2
P2-03	1	1	9	2	2	10	5	1	1	1	3	1	2	4	5	2	2	3	4	2	2	2	Neg	2	N/A	N/A	Neg	0	2	2	2	2	2	2	2	2	2	2	2	2
P1-08	1	2	8	2	1	10	5	1	1	1	3	1	2	3	7	1	2	3	4	2	2	2	Neg	2	N/A	N/A	Neg	0	2	2	2	2	2	2	2	2	2	2	2	2
P1-09	1	2	8	2	1	10	5	1	1	1	3	1	2	3	7	3	2	2	4	2	2	2	Neg	2	N/A	N/A	Neg	0	2	2	2	2	2	2	2	2	2	2	2	2
P4-06	3	1	13	3	4	3	6	1	1	1	3	2	1	1	8	2	2	3	4	1	2	1	Neg	2	N/A	N/A	Pos	1	2	2	2	2	2	2	2	2	2	2	2	2
P5-28	3	2	13	3	5	12	6	1	1	1	3	2	1	1	8	2	2	3	4	1	2	2	Neg	2	N/A	N/A	Neg	0	2	2	2	2	2	2	2	2	2	2	2	2
P5-05	3	2	14	4	5	5	8	1	1	1	3	2	1	1	8	1	2	3	4	1	2	2	Neg	2	N/A	N/A	Neg	0	1	2	2	2	2	2	2	2	2	2	2	2
P4-06	1	1	12	3	4	8	9	1	1	1	3	1	2	4	5	1	2	4	4	2	2	1	Neg	1	288	Moderate intensity	Pos	1	2	2	2	2	2	2	2	2	2	2	2	2
P4-03	1	1	13	3	4	8	9	1	1	1	3	1	2	4	1	1	3	3	5	3	2	2	Neg	2	N/A	N/A	Neg	0	2	2	2	2	2	2	2	2	2	2	2	2
P4-01	1	1	10	2	4	8	9	1	1	1	3	1	2	4	1	1	1	3	4	2	2	1	Neg	1	408	Heavy intensity	Pos	1	2	2	2	2	2	2	2	2	2	2	2	2
P4-11	1	2	10	2	4	8	9	1	1	1	3	1	2	4	1	2	2	3	4	2	2	1	Neg	1	216	Moderate intensity	Pos	1	2	2	2	1	2	2	2	2	2	2	2	2
P3-36	1	2	10	2	3	8	9	1	1	1	3	1	2	4	5	2	2	3	4	2	2	1	Neg	2	N/A	N/A	Pos	1	2	2	2	1	2	2	2	2	2	2	2	2
P3-38	1	1	10	2	3	8	9	1	1	1	3	1	2	4	1	2	2	3	4	2	2	1	Neg	1	96	Light intensity	Pos	1	1	2	2	1	2	2	2	2	2	2	2	2
P3-39	1	1	10	2	3	8	9	1	1	1	3	1	2	3	1	2	2	3	4	2	2	1	Neg	2	N/A	N/A	Pos	1	2	2	2	1	2	2	2	2	2	2	2	2
P3-17	1	1	11	3	3	11	9	1	1	1	3	1	2	4	1	2	1	3	4	1	2	2	Neg	2	N/A	N/A	Neg	0	2	2	2	2	2	2	2	2	2	2	2	2
P3-18	1	1	11	3	3	11	9	1	1	1	3	1	3	4	1	2	2	3	4	2	2	1	Neg	1	72	Light intensity	Pos	1	2	2	2	2	2	2	2	2	2	2	2	2
P3-22	1	2	12	3	3	11	9	1	1	1	3	1	2	4	1	2	2	3	4	1	2	2	Neg	2	N/A	N/A	Neg	0	2	2	2	2	2	2	2	2	2	2	2	2
P3-28	1	1	12	3	3	11	9	1	1	1	3	1	2	3	7	3	4	2	3	3	1	2	Neg	2	N/A	N/A	Neg	0	2	2	2	2	2	2	2	2	2	2	2	2
P5-01	1	2	14	4	5	11	9	1	1	1	3	1	2	4	1	2	2	3	4	2	2	2	Neg	2	N/A	N/A	Neg	0	1	2	2	2	2	1	2	2	2	2	2	2
P7-03	1	2	14	4	7	9	4	1	2	1	3	1	2	4	1	1	4	3	3	3	2	1	Neg	2	N/A	N/A	Pos	1	2	2	2	2	2	2	2	2	2	2	2	2
P1-02	1	2	7	1	1	9	4	1	8	1	3	1	2	3	1	2	2	3	4	1	2	2	Neg	1	24	Light intensity	Pos	1	2	2	1	2	2	2	2	2	2	2	2	2
P4-09	1	1	11	3	4	18	4	2	2	2	3	1	2	4	5	2	2	3	4	2	1	2	Neg	2	N/A	N/A	Neg	0	2	2	2	2	2	2	2	2	2	2	2	2
P3-27	1	1	11	3	3	7	1	3	3	3	3	1	2	4	1	1	1	3	4	2	2	2	Neg	2	N/A	N/A	Neg	0	1	2	2	2	2	2	2	2	2	2	2	2
P4-36	1	1	12	3	4	7	1	3	3	3	3	1	2	4	1	2	3	3	5	1	2	1	Neg	2	N/A	N/A	Pos	1	1	2	2	2	2	2	2	2	2	2	2	2
P3-26	1	2	11	3	3	7	1	3	3	3	3	1	2	4	1	1	2	3	4	2	1	2	Neg	2	N/A	N/A	Neg	0	2	2	2	2	2	2	2	2	2	2	2	2
P3-31	1	1	10	2	3	7	1	3	3	3	3	2	1	1	5	1	2	3	4	2	2	2	Neg	2	N/A	N/A	Neg	0	1	2	2	1	2	2	2	2	2	2	2	2
P3-37	1	1	10	2	3	7	1	3	3	3	3	1	2	4	1	2	2	3	4	2	2	2	Neg	2	N/A	N/A	Neg	0	1	2	2	1	2	2	2	2	2	2	2	2
P4-34	3	1	13	3	4	4	3	3	3	3	3	1	2	3	3	2	3	2	4	1	2	2	Neg	2	N/A	N/A	Neg	0	2	2	2	2	2	2	1	2	2	2	2	2
P5-23	3	2	13	3	5	6	3	3	3	3	3	1	3	2	5	3	3	3	3	2	2	2	Neg	1	72	Light intensity	Pos	1	2	2	2	1	2	2	2	2	2	2	2	2
P3-09	3	2	9	2	3	6	3	3	3	3	3	1	2	3	7	1	1	3	4	1	2	1	Neg	1	72	Light intensity	Pos	1	1	2	2	2	2	2	2	2	2	2	2	2
P1-05	1	1	8	2	1	18	4	3	3	3	3	1	3	3	4	3	5	2	3	3	2	2	Neg	2	N/A	N/A	Neg	0	2	2	2	2	2	2	2	2	2	2	2	2
P4-22	3	2	13	3	4	5	8	3	3	3	3	2	1	1	8	1	1	3	4	1	2	1	Neg	1	72	Light intensity	Pos	1	2	2	2	2	2	2	2	2	2	2	2	2
P4-26	3	2	11	3	4	5	8	3	3	3	3	2	1	1	8	2	5	3	2	2	2	1	Neg	2	N/A	N/A	Pos	1	2	1	2	1	2	2	2	2	2	2	2	2
P7-08	3	2	14	4	7	15	8	3	3	3	3	2	1	1	8	3	3	3	3	2	2	2	Neg	2	N/A	N/A	Neg	0	2	2	2	2	2	2	2	2	2	2	2	2
P7-24	3	1	14	4	7	15	8	3	3	3	3	2	1	1	8	1	2	3	5	3	2	2	Neg	2	N/A	N/A	Neg	0	2	2	2	1	2	2	2	2	2	2	2	2
P7-29	3	1	16	4	7	15	8	3	3	3	3	1	2	3	7	1	1	3	4	1	2	2	Neg	2	N/A	N/A	Neg	0	1	2	2	2	2	2	2	2	2	2	2	2
P4-27	1	2	14	4	4	18	4	4	5	5	3	1	3	4	1	1	1	3	4	1	2	2	Neg	2	N/A	N/A	Neg	0	2	2	2	2	2	2	2	2	2	2	2	2
P1-02	1	2	6	1	1	18	4	4	5	5	3	1	2	3	4	3	4	2	3	3	1	2	Neg	2	N/A	N/A	Neg	0	2	2	2	2	2	2	2	2	2	2	2	2
P3-02	1	2	11	3	3	10	5	4	5	5	3	1	2	4	7	2	3	3	5	3	2	2	Neg	2	N/A	N/A	Neg	0	2	2	2	2	2	2	2	2	2	2	2	2
P4-34	3	2	12	3	4	16	3	1	6	6	3	2	1	1	1	2	2	3	4	1	2	1	Neg	1	360	Moderate intensity	Pos	1	1	2	2	2	2	2	2	2	2	2	2	2
P5-04	3	2	14	4	5	5	8	3	6	6	3	1	2	4	1	2	2	3	4	1	2	1	Neg	1	24	Light intensity	Pos	1	2	2	2	2	2	2	2	2	2	2	2	2
P1-04	3	2	8	2	1	16	3	7	6	6	3	2	1	1	1	1	2	3	4	1	2	2	Neg	2	N/A	N/A	Neg	0	1	1	2	2	2	2	2	2	2	2	2	2
P3-25	1	2	13	3	3	7	1	6	7	7	3	1	2	4	1	2	2	3	4	2	2	2	Neg	2	N/A	N/A	Neg	0	2	2	2	1	2	2	2	2	2	2	2	2
P1-07	1	1	8	2	1	10	5	4	5	8	3	1	3	3	4	2	1	3	4	2	2	2	Neg	2	N/A	N/A	Neg	0	2	2	2	2	2	2	2	2	2	2	2	2
P3-21	3	2	11	3	3	3	6	1	8	8	3	2	1	1	8	1	2	3	4	1	2	2	Neg	2	N/A	N/A	Neg	0	2	2	2	2	2	2	2	2	2	2	2	2
P5-25	1	2	13	3	5	8	9	1	8	8	3	1	2	4	1	2	2	3	4	2	2	1	Neg	2	N/A	N/A	Pos	1	2	1	2	1	2	2	2	2	2	2	2	2
P5-20	1	1	13	3	5	7	1	7	8	8	3	1	2	4	1	1	2	3	4	2	2	2	Neg	2	N/A	N/A	Neg	0	2	2	2	2	2	2	2	2	2	2	2	2
P3-32	1	1	12	3	3	7	1	7	8	8	3	1	2	4	1	2	5	3	3	3	2	1	Neg	1	288	Moderate intensity	Pos	1	2	2	2	2	2	1	2	2	2	2	2	2
P6-43	3	2	12	3	6	4	3	7	8	8	3	1	3	3	7	2	3	3	3	2	2	2	Neg	2	N/A	N/A	Neg	0	2	2	2	2	2	2	2	2	2	2	2	2
P5-35	1	2	14	4	5	18	4	7	8	8	3	1	3	4	1	2	4	3	2	3	2	2	Neg	2	N/A	N/A	Neg	0	1	2	2	2	2	2	2	2	2	2	2	2
P1-07	1	2	6	1	1	18	4	7	8	8	3	1	3	3	1	4	5	2	3	3	2	2	Neg	2	N/A	N/A	Neg	0	2	2	2	1	2	2	2	2	2	2	2	2
P1-04	1	1	8	2	1	18	4	7	8	8	3	1	2	3	1	2	3	4	2	3	1	2	Neg	2	N/A	N/A	Neg	0	2	2	2	2	2	2	2	2	2	2	2	2
P4-11	1	1	9	2	4	18	4	7	8	8	3	1	3	4	1	1	2	4	2	2	1	2	Neg	2	N/A	N/A	Neg	0	2	2	2	2	2	2	2	2	2	2	2	2
P4-04	1	2	13	3	4	10	5	7	8	8	3	1	3	4	1	2	3	3	5	3	2	1	Neg	1	216	Moderate intensity	Pos	1	2	2	2	2	2	2	2	2	2	2	2	2
P4-33	3	2	13	3	4	12	6	7	8	8	3	2	1	1	8	2	2	3	4	1	2	2	Neg	2	N/A	N/A	Neg	0	2	2	2	2	2	2	2	2	2	2	2	2
P5-02	3	1	15	4	5	12	6	7	8	8	3	2	1	1	8	2	2	3	4	2	2	2	Neg	2	N/A	N/A	Neg	0	2	2	2	2	2	2	2	2	2	2	2	2
P4-01	1	2	10	2	4	8	9	7	8	8	3	1	2	3	1	1	1	3	4	2	2	2	Neg	2	N/A	N/A	Neg	0	2	2	2	2	2	2	2	2	2	2	2	2
P4-20	1	1	12	3	4	11	9	7	8	8	3	1	3	3	1	3	3	2	5	3	2	2	Neg	2	N/A	N/A	Neg	0	2	2	1	2	2	2	2	2	2	2	2	2
P4-15	1	2	13	3	4	17	9	7	8	8	3	1	2	4	1	1	1	3	4	1	2	2	Neg	2	N/A	N/A	Neg	0	2	2	2	2	2	2	2	2	2	2	2	2
P4-11	1	2	12	3	4	7	1	1	1	1	2	2	1	1	4	2	2	4	4	1	2	1	Neg	1	528	Heavy intensity	Pos	1	2	2	1	2	2	1	2	2	2	2	2	2
P4-23	1	1	12	3	4	7	1	1	1	1	2	2	1	1	5	1	4	3	3	3	2	2	Neg	2	N/A	N/A	Neg	0	2	2	2	2	2	2	2	2	2	2	2	2
P4-24	1	1	13	3	4	7	1	1	1	1	2	1	2	4	1	2	2	3	3	3	2	2	Neg	2	N/A	N/A	Neg	0	2	2	2	2	2	2	2	2	2	2	2	2
P3-30	1	2	12	3	3	7	1	1	1	1	2	2	2	4	5	1	4	3	3	2	2	2	Neg	2	N/A	N/A	Neg	0	2	2	2	2	2	2	2	2	2	2	2	2
P4-33	1	2	11	3	4	7	1	1	1	1	2	2	1	1	5	3	4	5	3	3	2	2	Neg	2	N/A	N/A	Neg	0	2	1	2	1	2	2	2	2	2	2	2	2
P3-35	1	2	12	3	3	7	1	1	1	1	2	1	2	4	1	1	1	3	4	2	2	2	Neg	2	N/A	N/A	Neg	0	1	2	2	1	2	2	2	2	2	2	2	2
P5-03	1	2	14	4	5	7	1	1	1	1	2	1	3	3	4	2	2	3	4	1	2	2	Neg	2	N/A	N/A	Neg	0	1	2	2	1	2	2	2	2	2	2	2	2
P4-22	1	1	15	4	4	7	1	1	1	1	2	1	2	4	1	3	4	3	3	3	2	1	Neg	2	N/A	N/A	Pos	1	1	1	2	1	2	2	2	2	2	2	2	2
P3-06	3	2	12	3	3	19	2	1	1	1	2	1	2	4	2	2	2	3	4	1	2	1	Neg	2	N/A	N/A	Pos	1	2	2	2	2	2	2	2	2	2	2	2	2
P3-12	3	1	11	3	3	19	2	1	1	1	2	2	1	1	8	2	2	3	4	1	2	2	Neg	2	N/A	N/A	Neg	0	2	2	2	2	2	2	2	2	2	2	2	2
P3-13	3	1	11	3	3	19	2	1	1	1	2	1	2	4	1	1	1	3	4	1	2	1	Neg	2	N/A	N/A	Pos	1	2	2	2	2	2	2	2	2	2	2	2	2
P4-14	3	1	11	3	4	19	2	1	1	1	2	1	2	4	1	2	2	3	4	1	2	1	Neg	2	N/A	N/A	Pos	1	2	2	2	2	2	2	2	2	2	2	2	2
P5-27	3	2	15	4	5	19	2	1	1	1	2	1	2	4	7	2	2	3	4	1	2	2	Neg	2	N/A	N/A	Neg	0	2	2	2	2	2	2	2	2	2	2	2	2
P5-28	3	2	15	4	5	19	2	1	1	1	2	1	2	4	5	1	2	3	5	2	2	1	Neg	1	24	Light intensity	Pos	1	2	2	2	2	2	2	2	2	2	2	2	2
P6-31	3	1	16	4	6	19	2	1	1	1	2	1	2	4	7	2	2	3	4	1	2	2	Neg	2	N/A	N/A	Neg	0	2	2	2	2	2	2	2	2	2	2	2	2
P2-16	3	1	12	3	2	4	3	1	1	1	2	1	2	3	1	2	2	3	4	1	2	1	Neg	2	N/A	N/A	Pos	1	2	1	2	1	2	2	2	2	2	2	2	2
P3-21	3	1	11	3	3	4	3	1	1	1	2	1	3	3	7	3	2	3	4	1	2	2	Neg	2	N/A	N/A	Neg	0	2	2	2	1	2	1	2	2	2	2	2	2
P3-22	3	2	12	3	3	4	3	1	1	1	2	1	3	3	1	2	2	3	4	1	2	1	Neg	1	432	Heavy intensity	Pos	1	2	2	2	2	2	2	2	2	2	2	2	2
P3-25	3	1	11	3	3	4	3	1	1	1	2	2	1	1	8	2	2	3	3	2	2	1	Neg	1	72	Light intensity	Pos	1	2	2	2	2	2	2	2	2	2	2	2	2
P4-33	3	1	13	3	4	4	3	1	1	1	2	1	2	4	3	2	2	3	4	1	2	1	Neg	1	576	Heavy intensity	Pos	1	2	2	2	2	2	2	2	2	2	2	2	2
P4-36	3	1	13	3	4	4	3	1	1	1	2	2	1	1	8	2	3	3	3	1	2	2	Neg	2	N/A	N/A	Neg	0	2	1	2	2	2	2	2	2	2	2	2	2
P4-39	3	1	13	3	4	4	3	1	1	1	2	1	2	3	3	3	3	4	3	2	2	1	Neg	2	N/A	N/A	Pos	1	2	2	2	2	2	2	2	2	2	2	2	2
P1-03	3	1	7	1	1	4	3	1	1	1	2	2	1	1	8	2	2	3	4	1	2	1	Neg	1	72	Light intensity	Pos	1	2	2	2	1	2	2	2	2	2	2	2	2
P1-07	3	1	10	2	1	4	3	1	1	1	2	1	2	4	7	3	2	3	4	1	2	2	Neg	2	N/A	N/A	Neg	0	1	2	2	1	2	2	2	2	2	2	2	2
P2-20	3	1	10	2	2	4	3	1	1	1	2	1	2	4	7	2	1	3	4	1	2	2	Neg	2	N/A	N/A	Neg	0	2	2	2	1	2	2	2	2	2	2	2	2
P4-06	3	1	12	3	4	6	3	1	1	1	2	2	1	1	8	2	2	3	4	1	2	2	Neg	2	N/A	N/A	Neg	0	2	2	2	2	2	2	2	2	2	2	2	2
P4-26	3	2	12	3	4	6	3	1	1	1	2	2	1	1	8	1	1	3	4	1	2	2	Neg	2	N/A	N/A	Neg	0	2	2	2	2	2	2	2	2	2	2	2	2
P6-37	3	2	12	3	6	6	3	1	1	1	2	2	1	1	8	2	2	3	4	1	2	2	Neg	2	N/A	N/A	Neg	0	2	2	2	2	2	2	2	2	2	2	2	2
P3-01	3	2	12	3	3	6	3	1	1	1	2	1	2	3	7	3	1	3	3	3	2	1	Neg	1	432	Heavy intensity	Pos	1	2	1	2	2	2	2	2	2	2	2	2	2
P3-05	3	2	11	3	3	6	3	1	1	1	2	1	2	3	5	2	2	3	3	2	2	1	Neg	1	72	Light intensity	Pos	1	1	2	2	2	2	2	2	2	2	2	2	2
P5-20	3	1	13	3	5	6	3	1	1	1	2	2	1	1	8	2	4	2	3	3	2	2	Neg	2	N/A	N/A	Neg	0	2	2	2	2	2	2	2	2	2	2	2	2
P5-22	3	2	13	3	5	6	3	1	1	1	2	2	1	1	8	2	4	3	3	1	2	1	Neg	1	96	Light intensity	Pos	1	2	2	2	2	2	2	2	2	2	2	2	2
P5-24	3	2	11	3	5	6	3	1	1	1	2	1	2	4	1	2	3	4	4	1	2	1	Neg	2	N/A	N/A	Pos	1	2	1	2	1	2	2	2	2	2	2	2	2
P4-25	3	2	11	3	4	6	3	1	1	1	2	1	3	3	1	1	3	3	4	1	2	2	Neg	2	N/A	N/A	Neg	0	1	2	2	2	2	1	2	2	2	2	2	2
P4-30	3	2	13	3	4	6	3	1	1	1	2	1	3	3	1	2	2	4	5	2	2	2	Neg	2	N/A	N/A	Neg	0	2	1	2	2	1	2	2	2	2	2	2	2
P6-33	3	2	13	3	6	6	3	1	1	1	2	2	1	1	8	2	2	3	4	1	2	1	Neg	1	168	Moderate intensity	Pos	1	2	2	2	1	2	2	2	2	2	2	2	2
P4-35	3	2	12	3	4	6	3	1	1	1	2	2	1	1	8	2	3	3	5	2	2	1	Neg	1	72	Light intensity	Pos	1	2	2	2	1	2	2	2	2	2	2	2	2
P4-36	3	2	13	3	4	6	3	1	1	1	2	2	1	1	8	2	3	2	3	2	2	2	Neg	2	N/A	N/A	Neg	0	2	2	2	1	2	2	2	2	2	2	2	2
P6-38	3	2	12	3	6	6	3	1	1	1	2	1	2	3	1	2	3	4	4	1	2	2	Neg	2	N/A	N/A	Neg	0	2	2	2	2	2	2	2	2	2	2	2	2
P3-03	3	2	15	4	3	6	3	1	1	1	2	1	2	3	2	2	2	3	4	1	2	2	Neg	2	N/A	N/A	Neg	0	2	2	1	1	1	2	2	2	2	2	2	2
P4-27	3	2	14	4	4	6	3	1	1	1	2	2	1	1	8	2	2	3	4	1	2	1	Neg	1	96	Light intensity	Pos	1	1	2	2	1	2	2	2	2	2	2	2	2
P3-02	3	2	10	2	3	6	3	1	1	1	2	1	2	3	7	2	2	3	4	1	2	2	Neg	2	N/A	N/A	Neg	0	1	2	2	2	2	2	2	2	2	2	2	2
P3-08	3	2	9	2	3	6	3	1	1	1	2	1	2	3	1	2	3	4	5	1	2	1	Neg	1	192	Moderate intensity	Pos	1	1	2	2	1	2	2	2	2	2	2	2	2
P3-14	3	1	12	3	3	16	3	1	1	1	2	1	2	4	7	3	3	3	4	1	2	2	Neg	2	N/A	N/A	Neg	0	2	2	2	2	2	2	2	2	2	2	2	2
P2-01	3	1	11	3	2	16	3	1	1	1	2	1	2	4	7	2	2	3	2	2	2	2	Neg	2	N/A	N/A	Neg	0	2	2	2	2	2	2	2	2	2	2	2	2
P2-08	3	1	8	2	2	16	3	1	1	1	2	2	1	1	8	1	2	3	4	1	2	2	Neg	2	N/A	N/A	Neg	0	2	2	2	2	2	2	2	2	2	2	2	2
P4-35	3	2	10	2	4	16	3	1	1	1	2	1	2	3	1	2	3	3	3	2	2	2	Neg	2	N/A	N/A	Neg	0	2	2	2	2	2	2	2	2	2	2	2	2
P4-11	1	1	13	3	4	2	4	1	1	1	2	1	2	4	1	3	3	2	5	2	2	2	Neg	2	N/A	N/A	Neg	0	1	2	2	2	2	2	2	2	2	2	2	2
P4-12	1	1	12	3	4	2	4	1	1	1	2	1	2	4	1	2	2	3	4	2	2	1	Neg	2	N/A	N/A	Pos	1	1	1	2	2	2	1	2	2	2	2	2	2
P6-32	1	2	13	3	6	2	4	1	1	1	2	1	2	4	1	2	2	3	5	2	2	2	Neg	2	N/A	N/A	Neg	0	2	2	2	2	2	2	2	2	2	2	2	2
P5-24	1	2	13	3	5	2	4	1	1	1	2	1	2	3	1	2	2	3	4	2	2	2	Neg	2	N/A	N/A	Neg	0	2	2	2	2	2	2	2	2	2	2	2	2
P4-18	1	2	13	3	4	2	4	1	1	1	2	1	2	3	1	1	1	3	4	1	2	2	Neg	2	N/A	N/A	Neg	0	2	2	2	2	2	2	2	2	2	2	2	2
P5-20	1	2	14	4	5	2	4	1	1	1	2	1	2	3	1	2	2	3	4	2	2	2	Neg	2	N/A	N/A	Neg	0	1	2	2	2	2	2	2	2	2	2	2	2
P5-36	1	2	16	4	5	2	4	1	1	1	2	1	2	4	1	4	4	2	5	3	2	2	Neg	2	N/A	N/A	Neg	0	1	2	2	2	2	2	2	2	2	2	2	2
P5-38	1	1	16	4	5	2	4	1	1	1	2	1	2	4	1	2	2	3	5	2	2	2	Neg	2	N/A	N/A	Neg	0	2	2	2	2	2	2	2	2	2	2	2	2
P7-39	1	1	15	4	7	2	4	1	1	1	2	1	2	4	1	2	2	3	4	2	2	2	Neg	2	N/A	N/A	Neg	0	2	2	2	2	2	2	2	2	2	2	2	2
P5-37	1	2	15	4	5	2	4	1	1	1	2	1	2	4	1	2	2	3	4	2	2	2	Neg	2	N/A	N/A	Neg	0	2	2	2	2	2	2	2	2	2	2	2	2
P7-01	1	1	13	3	7	9	4	1	1	1	2	2	1	1	4	1	5	4	3	3	2	2	Neg	2	N/A	N/A	Neg	0	2	2	2	2	2	2	2	2	2	2	2	2
P5-02	1	2	12	3	5	9	4	1	1	1	2	1	3	3	1	2	2	3	4	1	2	1	Neg	2	N/A	N/A	Pos	1	2	2	2	2	2	2	2	2	2	2	2	2
P3-02	1	2	13	3	3	9	4	1	1	1	2	1	2	4	1	1	2	4	4	1	2	2	Neg	2	N/A	N/A	Neg	0	2	2	2	2	2	2	2	2	2	2	2	2
P3-04	1	1	11	3	3	9	4	1	1	1	2	1	2	4	1	2	2	3	4	1	2	2	Neg	2	N/A	N/A	Neg	0	2	2	2	2	2	2	2	2	2	2	2	2
P4-06	1	2	13	3	4	9	4	1	1	1	2	1	2	4	1	2	2	3	4	1	2	2	Neg	2	N/A	N/A	Neg	0	2	2	2	2	2	2	2	2	2	2	2	2
P4-08	1	1	12	3	4	9	4	1	1	1	2	1	2	4	1	2	2	3	4	1	2	2	Neg	2	N/A	N/A	Neg	0	2	2	2	2	2	2	2	2	2	2	2	2
P1-04	1	2	7	1	1	9	4	1	1	1	2	1	3	3	5	3	3	3	4	2	2	2	Neg	2	N/A	N/A	Neg	0	2	2	2	2	2	2	2	2	2	2	2	2
P3-05	1	2	10	2	3	9	4	1	1	1	2	1	3	4	5	2	3	3	2	2	2	1	Neg	2	N/A	N/A	Pos	1	2	2	2	2	2	2	2	2	2	2	2	2
P2-01	1	1	8	2	2	9	4	1	1	1	2	1	2	4	1	4	4	5	3	3	2	2	Neg	2	N/A	N/A	Neg	0	2	2	2	2	2	2	2	2	2	2	2	2
P2-03	1	2	9	2	2	9	4	1	1	1	2	1	2	4	1	1	1	3	4	2	2	2	Neg	2	N/A	N/A	Neg	0	2	2	2	2	2	2	2	2	2	2	2	2
P2-06	1	1	8	2	2	9	4	1	1	1	2	1	2	3	1	1	1	3	3	3	2	2	Neg	2	N/A	N/A	Neg	0	2	2	2	2	2	2	2	2	2	2	2	2
P1-01	1	2	9	2	1	9	4	1	1	1	2	2	1	1	8	1	1	3	4	1	2	2	Neg	2	N/A	N/A	Neg	0	2	2	2	2	2	2	2	2	2	2	2	2
P3-14	1	1	12	3	3	18	4	1	1	1	2	1	2	4	7	2	2	3	4	2	2	2	Neg	2	N/A	N/A	Neg	0	2	2	2	2	2	2	2	2	2	2	2	2
P3-15	1	1	13	3	3	18	4	1	1	1	2	1	2	3	1	2	2	3	4	1	2	1	Neg	2	N/A	N/A	Pos	1	2	1	2	2	2	2	2	2	2	2	2	2
P3-23	1	1	11	3	3	18	4	1	1	1	2	1	2	3	1	2	2	3	4	2	2	2	Neg	2	N/A	N/A	Neg	0	2	2	2	2	2	2	2	2	2	2	2	2
P3-38	1	2	12	3	3	18	4	1	1	1	2	1	2	3	1	2	1	3	4	2	2	2	Neg	2	N/A	N/A	Neg	0	2	2	2	2	2	2	2	2	2	2	2	2
P4-12	1	1	11	3	4	18	4	1	1	1	2	1	2	3	1	3	3	3	2	3	1	2	Neg	2	N/A	N/A	Neg	0	2	2	2	2	2	2	2	2	2	2	2	2
P4-20	1	2	12	3	4	18	4	1	1	1	2	1	3	4	1	2	2	3	4	2	2	2	Neg	2	N/A	N/A	Neg	0	2	2	2	2	2	2	2	2	2	2	2	2
P4-24	1	2	11	3	4	18	4	1	1	1	2	1	2	3	1	1	1	3	4	2	2	2	Neg	2	N/A	N/A	Neg	0	2	2	2	2	2	2	2	2	2	2	2	2
P5-34	1	2	13	3	5	18	4	1	1	1	2	1	2	4	1	2	2	3	4	2	1	2	Neg	2	N/A	N/A	Neg	0	2	2	2	2	2	2	2	2	2	2	2	2
P3-39	1	1	11	3	3	18	4	1	1	1	2	1	2	4	1	2	2	3	4	2	2	2	Neg	2	N/A	N/A	Neg	0	2	2	2	2	2	2	2	2	2	2	2	2
P5-30	1	2	14	4	5	18	4	1	1	1	2	1	2	4	1	2	2	3	4	2	2	2	Neg	2	N/A	N/A	Neg	0	2	2	2	2	2	2	2	2	2	2	2	2
P5-31	1	2	14	4	5	18	4	1	1	1	2	1	2	4	1	2	2	3	4	2	1	2	Neg	2	N/A	N/A	Neg	0	1	2	2	1	2	2	2	2	2	2	2	2
P5-32	1	2	14	4	5	18	4	1	1	1	2	1	2	3	1	2	2	3	5	2	2	2	Neg	2	N/A	N/A	Neg	0	2	2	2	2	2	2	2	2	2	2	2	2
P3-40	1	2	14	4	3	18	4	1	1	1	2	1	2	4	1	2	2	3	4	2	2	2	Neg	2	N/A	N/A	Neg	0	2	2	2	2	2	2	2	2	2	2	2	2
P1-01	1	2	6	1	1	18	4	1	1	1	2	1	2	4	5	1	2	4	4	2	2	2	Neg	2	N/A	N/A	Neg	0	1	2	2	2	2	2	2	2	2	2	2	2
P1-08	1	2	6	1	1	18	4	1	1	1	2	1	2	4	1	2	2	3	4	1	2	2	Neg	2	N/A	N/A	Neg	0	2	2	2	2	2	2	2	2	2	2	2	2
P2-36	1	2	8	2	2	18	4	1	1	1	2	1	2	4	1	1	2	3	4	2	2	2	Neg	2	N/A	N/A	Neg	0	2	2	2	2	2	2	2	2	2	2	2	2
P2-37	1	2	8	2	2	18	4	1	1	1	2	1	2	4	1	2	2	3	4	2	2	1	Neg	2	N/A	N/A	Pos	1	1	2	2	2	2	2	2	2	2	2	2	2
P3-13	1	1	9	2	3	18	4	1	1	1	2	1	3	3	1	2	2	3	5	2	2	2	Neg	2	N/A	N/A	Neg	0	1	2	2	1	2	2	2	2	2	2	2	2
P3-18	1	1	9	2	3	18	4	1	1	1	2	1	2	3	1	2	2	3	4	2	2	2	Neg	2	N/A	N/A	Neg	0	2	2	2	2	2	2	2	2	2	2	2	2
P3-05	1	2	11	3	3	1	5	1	1	1	2	1	3	4	1	2	2	3	4	1	2	1	Neg	1	264	Moderate intensity	Pos	1	2	2	2	2	2	2	2	2	2	2	2	2
P6-01	1	2	12	3	6	1	5	1	1	1	2	1	2	4	5	2	2	3	4	1	2	2	Neg	1	48	Light intensity	Pos	1	2	2	2	2	2	2	2	2	2	2	2	2
P1-11	1	1	11	3	1	1	5	1	1	1	2	1	2	4	5	1	3	4	3	2	2	2	Neg	2	N/A	N/A	Neg	0	2	2	2	2	2	2	2	2	2	2	2	2
P6-09	1	2	16	4	6	1	5	1	1	1	2	1	2	4	7	2	2	3	4	1	2	2	Neg	2	N/A	N/A	Neg	0	2	2	2	2	2	2	2	2	2	2	2	2
P4-02	1	1	13	3	4	10	5	1	1	1	2	1	2	3	1	2	2	4	4	2	2	2	Neg	2	N/A	N/A	Neg	0	2	2	2	2	2	2	2	2	2	2	2	2
P5-01	1	2	12	3	5	10	5	1	1	1	2	1	2	4	1	2	2	3	4	1	2	1	Neg	1	96	Light intensity	Pos	1	1	2	2	2	2	2	2	2	2	2	2	2
P5-03	1	2	13	3	5	10	5	1	1	1	2	1	2	4	1	2	2	3	4	1	2	2	Neg	2	N/A	N/A	Neg	0	2	2	2	2	2	2	2	2	2	2	2	2
P4-05	1	2	12	3	4	10	5	1	1	1	2	1	3	4	1	1	1	3	4	2	2	2	Neg	2	N/A	N/A	Neg	0	2	2	2	2	2	2	2	2	2	2	2	2
P2-04	1	1	11	3	2	10	5	1	1	1	2	1	3	4	1	1	1	3	4	2	2	2	Neg	2	N/A	N/A	Neg	0	2	2	2	2	2	2	2	2	2	2	2	2
P4-03	1	1	12	3	4	10	5	1	1	1	2	1	3	4	1	1	2	3	4	2	2	2	Neg	2	N/A	N/A	Neg	0	2	2	2	2	2	2	2	2	2	2	2	2
P6-01	1	1	13	3	6	10	5	1	1	1	2	1	2	4	1	2	2	3	4	2	2	1	Neg	2	N/A	N/A	Pos	1	2	2	2	2	2	2	2	2	2	2	2	2
P5-04	1	2	13	3	5	10	5	1	1	1	2	1	2	4	1	1	1	3	4	1	2	1	Neg	1	120	Moderate intensity	Pos	1	2	2	2	2	2	2	2	2	2	2	2	2
P5-05	1	2	13	3	5	10	5	1	1	1	2	1	2	4	1	1	1	3	4	1	2	2	Neg	2	N/A	N/A	Neg	0	2	2	2	2	2	2	2	2	2	2	2	2
P5-06	1	1	13	3	5	10	5	1	1	1	2	1	2	4	1	2	4	3	3	3	2	2	Neg	2	N/A	N/A	Neg	0	2	2	2	2	2	2	2	2	2	2	2	2
P5-07	1	1	13	3	5	10	5	1	1	1	2	1	2	4	1	2	2	3	4	1	2	2	Neg	2	N/A	N/A	Neg	0	2	2	2	2	2	2	2	2	2	2	2	2
P7-03	1	2	16	4	7	10	5	1	1	1	2	1	2	4	1	2	2	3	4	1	2	2	Neg	2	N/A	N/A	Neg	0	1	2	2	2	2	2	2	2	2	2	2	2
P4-06	1	2	15	4	4	10	5	1	1	1	2	1	2	4	1	2	2	3	4	2	2	2	Neg	2	N/A	N/A	Neg	0	2	2	2	2	2	2	2	2	2	2	2	2
P6-03	1	2	16	4	6	10	5	1	1	1	2	1	2	4	1	2	2	3	4	2	2	2	Neg	2	N/A	N/A	Neg	0	2	2	2	2	2	2	2	2	2	2	2	2
P7-01	1	1	14	4	7	10	5	1	1	1	2	1	2	4	1	2	2	3	4	1	2	2	Neg	2	N/A	N/A	Neg	0	2	2	2	2	2	2	2	2	2	2	2	2
P6-02	1	1	14	4	6	10	5	1	1	1	2	1	2	3	1	2	4	3	3	3	2	2	Neg	2	N/A	N/A	Neg	0	2	2	2	2	2	2	2	2	2	2	2	2
P1-02	1	1	7	1	1	10	5	1	1	1	2	1	2	4	7	2	2	3	4	2	2	2	Neg	2	N/A	N/A	Neg	0	2	2	2	2	2	2	2	2	2	2	2	2
P3-06	1	1	10	2	3	10	5	1	1	1	2	1	2	3	7	3	5	2	3	3	2	1	Neg	1	72	Light intensity	Pos	1	2	2	2	2	2	2	2	2	2	2	2	2
P1-01	1	1	10	2	1	10	5	1	1	1	2	1	3	4	1	2	3	3	4	2	2	1	Neg	1	168	Moderate intensity	Pos	1	2	2	2	2	2	2	2	2	2	2	2	2
P2-05	1	1	10	2	2	10	5	1	1	1	2	1	2	4	7	1	1	3	4	2	2	2	Neg	2	N/A	N/A	Neg	0	2	2	2	2	2	2	2	2	2	2	2	2
P4-04	3	1	12	3	4	3	6	1	1	1	2	2	1	1	8	2	2	3	4	1	2	1	Neg	2	N/A	N/A	Pos	1	2	2	2	2	2	2	2	2	2	2	2	2
P4-12	3	2	13	3	4	3	6	1	1	1	2	2	1	1	8	2	2	3	4	1	2	2	Neg	2	N/A	N/A	Neg	0	2	2	2	2	2	2	2	2	2	2	2	2
P4-11	3	2	12	3	4	3	6	1	1	1	2	1	2	3	1	2	3	3	4	3	2	1	Neg	2	N/A	N/A	Pos	1	2	2	2	2	2	2	2	2	2	2	2	2
P4-13	3	2	12	3	4	3	6	1	1	1	2	2	1	1	8	1	1	3	4	1	2	2	Neg	2	N/A	N/A	Neg	0	2	2	2	2	2	2	2	2	2	2	2	2
P3-24	3	2	12	3	3	3	6	1	1	1	2	1	2	3	2	3	3	3	4	1	2	2	Neg	2	N/A	N/A	Neg	0	2	2	2	2	2	2	2	2	2	2	2	2
P3-31	3	2	12	3	3	3	6	1	1	1	2	1	2	3	1	2	2	3	4	1	2	1	Neg	1	24	Light intensity	Pos	1	2	2	2	2	2	2	2	2	2	2	2	2
P3-34	3	1	10	2	3	3	6	1	1	1	2	2	1	1	8	2	2	3	4	1	2	2	Neg	2	N/A	N/A	Neg	0	2	2	2	2	2	2	2	2	2	2	2	2
P3-34	3	1	10	2	3	3	6	1	1	1	2	2	1	1	8	2	2	3	4	1	2	2	Neg	2	N/A	N/A	Neg	0	2	2	2	2	2	2	2	2	2	2	2	2
P5-10	3	2	12	3	5	12	6	1	1	1	2	2	1	1	8	2	3	2	5	2	2	1	Neg	2	N/A	N/A	Pos	1	1	2	2	1	2	2	2	2	2	2	2	2
P5-22	3	2	13	3	5	12	6	1	1	1	2	2	1	1	8	2	2	3	4	1	2	2	Neg	2	N/A	N/A	Neg	0	2	2	2	2	2	2	2	2	2	2	2	2
P5-01	3	1	15	4	5	12	6	1	1	1	2	2	1	1	2	2	3	3	4	1	2	2	Neg	2	N/A	N/A	Neg	0	2	1	2	2	2	2	2	2	2	2	2	2
P5-06	3	2	15	4	5	12	6	1	1	1	2	2	1	1	8	2	3	3	3	3	2	1	Neg	2	N/A	N/A	Pos	1	2	2	2	1	2	2	2	2	2	2	2	2
P5-12	3	2	14	4	5	12	6	1	1	1	2	2	1	1	8	2	2	4	4	1	2	2	Neg	2	N/A	N/A	Neg	0	2	2	2	2	2	2	2	2	2	2	2	2
P5-19	3	2	14	4	5	12	6	1	1	1	2	2	1	1	8	2	2	3	4	1	2	2	Neg	2	N/A	N/A	Neg	0	1	2	2	2	2	2	2	2	2	2	2	2
P5-18	3	2	15	4	5	12	6	1	1	1	2	1	2	3	2	2	2	3	4	1	2	2	Neg	2	N/A	N/A	Neg	0	2	2	2	2	2	2	2	2	2	2	2	2
P5-21	3	2	15	4	5	12	6	1	1	1	2	2	1	1	8	2	2	3	4	1	2	2	Neg	2	N/A	N/A	Neg	0	2	2	2	2	2	2	2	2	2	2	2	2
P5-08	3	2	15	4	5	12	6	1	1	1	2	1	2	2	4	2	2	3	4	1	2	2	Neg	2	N/A	N/A	Neg	0	2	2	2	2	2	1	2	2	2	2	2	2
P4-29	3	2	14	4	4	12	6	1	1	1	2	2	1	1	8	1	3	3	4	1	2	2	Neg	1	96	Light intensity	Pos	1	2	2	2	2	2	2	2	2	2	2	2	2
P5-32	3	2	16	4	5	12	6	1	1	1	2	2	1	1	8	2	2	3	4	1	2	1	Neg	1	96	Light intensity	Pos	1	2	2	2	2	2	2	2	2	2	2	2	2
P5-23	2	2	12	3	5	20	7	1	1	1	2	1	2	4	2	3	4	5	3	3	2	1	Neg	1	72	Light intensity	Pos	1	2	2	2	2	2	2	2	2	2	2	2	2
P1-16	2	1	6	1	1	20	7	1	1	1	2	1	2	4	2	2	2	3	4	1	2	2	Neg	2	N/A	N/A	Neg	0	2	2	2	2	2	2	2	2	2	2	2	2
P4-25	3	2	13	3	4	5	8	1	1	1	2	2	1	1	8	2	2	3	4	1	2	1	Neg	1	120	Moderate intensity	Pos	1	2	2	2	2	2	2	2	2	2	2	2	2
P6-27	3	1	14	4	6	5	8	1	1	1	2	2	1	1	8	2	2	2	5	2	2	2	Neg	2	N/A	N/A	Neg	0	2	2	2	2	2	2	2	2	2	2	2	2
P6-28	3	1	14	4	6	5	8	1	1	1	2	2	1	1	8	2	2	2	3	2	2	2	Neg	2	N/A	N/A	Neg	0	2	2	2	2	2	2	2	2	2	2	2	2
P4-32	3	1	10	2	4	5	8	1	1	1	2	2	1	1	8	3	3	3	4	1	2	1	Neg	1	48	Light intensity	Pos	1	2	2	2	2	2	2	2	2	2	2	2	2
P4-33	3	1	10	2	4	5	8	1	1	1	2	2	1	1	8	2	3	2	4	1	2	1	Neg	1	360	Moderate intensity	Pos	1	1	1	2	2	2	2	2	2	2	2	2	2
P3-35	3	1	10	2	3	5	8	1	1	1	2	2	1	1	8	3	2	3	4	1	2	1	Neg	2	N/A	N/A	Pos	1	2	2	2	2	2	2	2	2	2	2	2	2
P7-16	3	2	12	3	7	15	8	1	1	1	2	2	1	1	8	2	2	3	4	1	2	2	Neg	2	N/A	N/A	Neg	0	2	2	2	2	2	2	2	2	2	2	2	2
P7-01	3	1	16	4	7	15	8	1	1	1	2	2	1	1	8	2	2	3	4	1	2	1	Neg	2	N/A	N/A	Pos	1	2	2	2	1	2	2	2	2	2	2	2	2
P7-14	3	2	14	4	7	15	8	1	1	1	2	2	1	1	8	2	2	2	4	1	2	2	Neg	2	N/A	N/A	Neg	0	2	2	2	2	2	2	2	2	2	2	2	2
P7-15	3	2	15	4	7	15	8	1	1	1	2	2	1	1	8	2	2	3	4	1	2	2	Neg	2	N/A	N/A	Neg	0	2	2	2	2	2	1	2	2	2	2	2	2
P7-22	3	1	16	4	7	15	8	1	1	1	2	2	1	1	8	1	3	2	5	2	2	2	Neg	2	N/A	N/A	Neg	0	2	2	2	2	2	2	1	2	2	2	2	2
P7-26	3	2	15	4	7	15	8	1	1	1	2	2	1	1	8	4	4	5	3	3	2	1	Neg	1	192	Moderate intensity	Pos	1	1	2	2	2	2	2	2	2	2	2	2	2
P7-36	3	2	14	4	7	15	8	1	1	1	2	2	1	1	8	2	3	3	4	1	2	2	Neg	2	N/A	N/A	Neg	0	2	2	2	2	2	2	2	2	2	2	2	2
P4-07	1	1	13	3	4	8	9	1	1	1	2	1	2	3	1	1	2	3	4	1	2	1	Neg	1	168	Moderate intensity	Pos	1	2	2	2	2	2	2	2	2	2	2	2	2
P4-08	1	1	12	3	4	8	9	1	1	1	2	1	2	4	5	1	2	3	4	2	2	1	Neg	2	N/A	N/A	Pos	1	2	1	2	2	2	2	2	2	2	2	2	2
P3-24	1	2	11	3	3	8	9	1	1	1	2	1	2	4	1	1	4	3	3	3	2	1	Neg	1	312	Moderate intensity	Pos	1	2	2	2	2	2	2	2	2	2	2	2	2
P3-33	1	1	11	3	3	8	9	1	1	1	2	1	2	3	1	2	2	3	4	2	2	1	Neg	1	168	Moderate intensity	Pos	1	2	2	2	2	2	2	2	2	2	2	2	2
P4-14	1	2	11	3	4	8	9	1	1	1	2	1	2	3	5	2	2	3	4	2	2	2	Neg	2	N/A	N/A	Neg	0	2	2	2	2	2	2	2	2	2	2	2	2
P3-13	1	2	14	4	3	8	9	1	1	1	2	1	2	4	1	2	2	3	4	2	2	1	Neg	1	672	Heavy intensity	Pos	1	1	2	2	1	2	2	2	2	2	2	2	2
P6-01	1	2	15	4	6	8	9	1	1	1	2	1	2	4	1	2	1	3	4	1	2	1	Neg	1	120	Moderate intensity	Pos	1	1	2	2	1	2	2	2	2	2	2	2	2
P4-02	1	2	10	2	4	8	9	1	1	1	2	1	2	4	5	2	2	3	4	2	2	1	Neg	2	N/A	N/A	Pos	1	2	2	2	1	2	2	2	2	2	2	2	2
P4-04	1	1	10	2	4	8	9	1	1	1	2	1	2	4	1	1	2	3	4	2	2	1	Neg	2	N/A	N/A	Pos	1	1	1	2	2	2	2	2	2	2	2	2	2
P3-40	1	1	9	2	3	8	9	1	1	1	2	1	2	3	1	4	4	5	3	3	2	1	Neg	2	N/A	N/A	Pos	1	2	2	2	1	2	2	2	2	2	2	2	2
P4-02	1	2	11	3	4	11	9	1	1	1	2	1	2	4	1	2	2	3	4	1	2	2	Neg	2	N/A	N/A	Neg	0	2	2	2	2	2	2	1	2	2	2	2	2
P4-08	1	2	12	3	4	11	9	1	1	1	2	1	2	4	1	2	2	3	4	1	2	2	Neg	2	N/A	N/A	Neg	0	2	2	2	2	2	2	2	2	2	2	2	2
P3-14	1	1	11	3	3	11	9	1	1	1	2	1	2	4	1	2	2	3	4	1	2	2	Neg	2	N/A	N/A	Neg	0	2	2	1	2	2	2	2	2	2	2	2	2
P3-23	1	2	11	3	3	11	9	1	1	1	2	1	2	4	1	2	2	4	4	1	2	2	Neg	2	N/A	N/A	Neg	0	2	2	2	2	2	1	2	2	2	2	2	2
P3-24	1	2	11	3	3	11	9	1	1	1	2	1	2	4	1	2	2	4	4	1	2	2	Neg	2	N/A	N/A	Neg	0	2	2	2	2	2	2	2	2	2	2	2	2
P3-29	1	1	12	3	3	11	9	1	1	1	2	1	3	3	1	2	2	3	4	2	2	2	Neg	2	N/A	N/A	Neg	0	2	2	2	2	2	2	2	2	2	2	2	2
P6-07	1	2	15	4	6	11	9	1	1	1	2	1	2	3	1	2	2	3	4	1	2	2	Neg	2	N/A	N/A	Neg	0	2	2	2	2	2	2	2	2	2	2	2	2
P3-11	1	2	15	4	5	11	9	1	1	1	2	1	2	4	1	2	2	3	4	2	2	2	Neg	2	N/A	N/A	Neg	0	2	2	2	2	2	2	2	2	2	2	2	2
P7-15	1	1	16	4	7	11	9	1	1	1	2	1	2	4	1	2	2	3	4	2	2	1	Neg	1	288	Moderate intensity	Pos	1	2	2	2	2	2	2	2	2	2	2	2	2
P4-21	1	2	14	4	4	11	9	1	1	1	2	1	2	4	1	2	2	3	4	2	2	2	Neg	2	N/A	N/A	Neg	0	2	2	2	2	2	2	2	2	2	2	2	2
P3-25	1	1	14	4	3	11	9	1	1	1	2	1	2	4	1	1	1	4	5	1	1	2	Neg	2	N/A	N/A	Neg	0	2	2	2	2	2	2	2	2	2	2	2	2
P3-09	1	1	10	2	3	11	9	1	1	1	2	1	2	4	1	1	1	4	4	1	2	1	Neg	1	192	Moderate intensity	Pos	1	2	2	2	2	2	1	2	2	2	2	2	2
P3-13	1	1	10	2	3	11	9	1	1	1	2	1	2	4	1	2	2	3	4	1	2	2	Neg	2	N/A	N/A	Neg	0	2	2	2	2	2	2	2	2	2	2	2	2
P3-16	1	2	10	2	3	11	9	1	1	1	2	1	2	4	1	1	4	3	3	3	2	2	Neg	2	N/A	N/A	Neg	0	2	2	2	2	2	2	2	2	2	2	2	2
P3-37	1	2	10	2	4	11	9	1	1	1	2	1	2	4	1	2	2	3	4	2	2	1	Neg	1	96	Light intensity	Pos	1	1	2	2	2	2	2	2	2	2	2	2	2
P4-15	1	1	13	3	4	13	9	1	1	1	2	1	2	4	5	2	2	4	4	1	2	2	Neg	2	N/A	N/A	Neg	0	2	2	2	2	2	2	2	2	2	2	2	2
P4-11	1	1	12	3	4	17	9	1	1	1	2	1	2	4	1	2	2	3	4	1	2	2	Neg	2	N/A	N/A	Neg	0	2	2	2	2	2	2	2	2	2	2	2	2
P4-19	1	1	13	3	4	17	9	1	1	1	2	1	2	4	1	1	1	3	4	1	2	1	Neg	2	N/A	N/A	Pos	1	2	2	2	1	2	2	2	2	2	2	2	2
P3-21	1	2	12	3	3	17	9	1	1	1	2	1	2	4	1	2	2	3	5	2	2	1	Neg	1	96	Light intensity	Pos	1	2	2	2	2	2	2	2	2	2	2	2	2
P3-27	1	1	12	3	3	17	9	1	1	1	2	2	1	1	2	1	2	4	4	1	2	2	Neg	2	N/A	N/A	Neg	0	2	2	2	2	2	2	2	2	2	2	2	2
P5-18	1	1	13	3	5	17	9	1	1	1	2	1	2	4	1	1	2	3	5	2	2	2	Neg	2	N/A	N/A	Neg	0	2	2	2	2	2	2	2	2	2	2	2	2
P4-23	1	1	11	3	4	17	9	1	1	1	2	1	2	3	1	2	2	4	4	1	2	2	Neg	2	N/A	N/A	Neg	0	2	2	2	2	2	2	2	2	2	2	2	2
P5-01	1	2	14	4	5	17	9	1	1	1	2	1	2	3	5	2	2	4	4	1	2	2	Neg	2	N/A	N/A	Neg	0	2	2	2	2	2	2	2	2	2	2	2	2
P6-04	1	1	16	4	6	17	9	1	1	1	2	1	3	4	5	2	4	3	3	3	2	2	Neg	2	N/A	N/A	Neg	0	2	2	2	2	2	2	2	2	2	2	2	2
P7-17	1	1	16	4	7	17	9	1	1	1	2	1	2	4	1	2	2	3	4	2	2	2	Neg	2	N/A	N/A	Neg	0	2	2	2	2	2	2	2	2	2	2	2	2
P6-20	1	1	15	4	6	17	9	1	1	1	2	1	2	4	1	2	2	3	4	2	2	2	Neg	2	N/A	N/A	Neg	0	2	2	2	2	2	2	2	2	2	2	2	2
P7-26	1	2	14	4	7	17	9	1	1	1	2	1	3	4	5	1	2	4	4	1	2	2	Neg	2	N/A	N/A	Neg	0	2	2	2	2	2	2	2	2	2	2	2	2
P7-30	1	2	14	4	7	17	9	1	1	1	2	1	2	4	1	2	2	3	4	1	2	2	Neg	2	N/A	N/A	Neg	0	2	2	2	1	2	2	2	2	2	2	2	2
P6-36	1	2	14	4	6	17	9	1	1	1	2	1	2	4	1	1	2	4	4	1	2	2	Neg	2	N/A	N/A	Neg	0	2	2	2	2	2	2	2	2	2	2	2	2
P6-37	1	1	15	4	6	17	9	1	1	1	2	1	2	4	1	1	2	3	4	1	2	2	Neg	2	N/A	N/A	Neg	0	2	2	2	1	2	2	2	2	2	2	2	2
P4-05	1	1	10	2	4	8	9	7	1	1	2	1	2	4	1	2	2	3	4	2	2	1	Neg	1	48	Light intensity	Pos	1	1	1	2	2	2	2	2	2	2	2	2	2
P5-40	3	1	14	4	5	6	3	1	3	1	2	1	2	4	7	1	2	2	2	2	2	1	Neg	1	72	Light intensity	Pos	1	2	2	2	1	2	1	2	2	2	2	2	2
P1-11	3	2	5	1	1	4	3	1	8	1	2	1	2	4	1	1	2	3	4	1	2	2	Neg	2	N/A	N/A	Neg	0	2	2	2	2	2	2	2	2	2	2	2	2
P4-07	1	1	12	3	4	9	4	1	8	1	2	1	2	2	1	1	2	3	5	2	2	2	Neg	2	N/A	N/A	Neg	0	2	2	2	2	2	2	2	2	2	2	2	2
P2-07	1	1	9	2	2	9	4	1	8	1	2	1	2	3	1	3	4	3	2	3	2	2	Neg	2	N/A	N/A	Neg	0	2	2	2	2	2	2	2	2	2	2	2	2
P5-02	1	2	12	3	5	10	5	1	8	1	2	1	2	3	1	1	1	3	4	1	2	2	Neg	2	N/A	N/A	Neg	0	2	2	2	2	2	2	2	2	2	2	2	2
P2-05	1	1	13	3	2	9	4	3	8	1	2	1	2	4	1	1	1	3	4	2	2	2	Neg	2	N/A	N/A	Neg	0	2	2	2	2	2	2	2	2	2	2	2	2
P3-26	1	2	12	3	3	11	9	2	2	2	2	1	3	4	1	1	1	3	4	2	1	2	Neg	2	N/A	N/A	Neg	0	2	2	2	2	2	2	2	2	2	2	2	2
P4-36	3	2	13	3	4	16	3	1	3	3	2	1	2	4	1	2	2	1	4	2	2	1	Neg	1	456	Heavy intensity	Pos	1	2	2	2	2	2	2	2	2	2	2	2	2
P4-11	3	2	13	3	4	5	8	1	3	3	2	2	1	1	8	2	3	3	5	3	2	1	Neg	2	N/A	N/A	Pos	1	2	2	2	2	2	2	2	2	2	2	2	2
P4-17	3	2	13	3	4	5	8	1	3	3	2	1	2	3	2	1	1	2	4	2	2	1	Neg	1	96	Light intensity	Pos	1	2	2	2	2	2	2	2	2	2	2	2	2
P7-25	3	1	16	4	7	15	8	1	3	3	2	2	1	1	8	1	2	3	4	1	2	2	Neg	2	N/A	N/A	Neg	0	2	2	2	2	2	2	2	2	2	2	2	2
P3-01	3	2	12	3	3	19	2	3	3	3	2	1	2	3	7	2	2	3	4	1	2	2	Neg	1	48	Light intensity	Pos	1	2	2	2	2	2	2	2	2	2	2	2	2
P4-16	3	1	13	3	4	19	2	3	3	3	2	1	2	3	2	2	2	3	4	1	2	2	Neg	2	N/A	N/A	Neg	0	2	2	2	2	2	2	2	2	2	2	2	2
P4-18	3	1	12	3	4	19	2	3	3	3	2	1	2	4	2	1	1	3	4	1	2	1	Neg	1	24	Light intensity	Pos	1	2	2	2	2	2	2	2	2	2	2	2	2
P4-19	3	1	14	4	4	19	2	3	3	3	2	1	2	4	2	2	2	3	4	1	2	1	Neg	2	N/A	N/A	Pos	1	2	2	2	2	2	2	2	2	2	2	2	2
P7-32	3	1	14	4	7	19	2	3	3	3	2	1	2	4	2	2	2	3	4	1	2	1	Neg	2	N/A	N/A	Pos	1	2	2	2	2	2	2	2	2	2	2	2	2
P7-34	3	2	14	4	7	19	2	3	3	3	2	1	2	4	2	2	2	3	4	1	2	1	Neg	2	N/A	N/A	Pos	1	2	2	2	2	2	2	2	2	2	2	2	2
P3-10	3	1	10	2	3	6	3	3	3	3	2	2	1	1	8	2	3	3	4	1	2	2	Neg	2	N/A	N/A	Neg	0	2	2	2	2	2	2	2	2	2	2	2	2
P5-23	3	2	14	4	5	12	6	3	3	3	2	2	1	1	8	1	2	4	4	1	2	2	Neg	2	N/A	N/A	Neg	0	2	2	2	2	2	2	2	2	2	2	2	2
P5-20	3	2	16	4	5	12	6	3	3	3	2	2	1	1	8	2	2	3	4	1	2	1	Neg	1	48	Light intensity	Pos	1	2	2	2	1	2	2	2	2	2	2	2	2
P6-01	3	2	13	3	6	5	8	3	3	3	2	2	1	1	8	2	3	2	3	2	2	2	Neg	2	N/A	N/A	Neg	0	2	2	2	2	2	2	2	2	2	2	2	2
P4-09	3	2	13	3	4	5	8	3	3	3	2	2	1	1	8	3	1	5	4	3	2	1	Neg	2	N/A	N/A	Pos	1	2	2	2	2	2	2	2	2	2	2	2	2
P5-10	3	2	13	3	5	5	8	3	3	3	2	2	1	1	8	2	2	2	3	3	2	1	Neg	1	120	Moderate intensity	Pos	1	1	2	2	2	2	2	2	2	2	2	2	2
P4-18	3	2	12	3	4	5	8	3	3	3	2	1	2	3	2	2	2	3	4	1	2	2	Neg	2	N/A	N/A	Neg	0	2	2	2	2	2	2	2	2	2	2	2	2
P4-19	3	2	13	3	4	5	8	3	3	3	2	2	1	1	8	2	2	3	4	1	2	1	Neg	1	24	Light intensity	Pos	1	2	2	2	2	2	2	2	2	2	2	2	2
P6-36	3	1	13	3	6	5	8	3	3	3	2	2	1	1	8	2	3	3	4	1	2	1	Neg	1	24	Light intensity	Pos	1	2	2	2	2	2	2	2	2	2	2	2	2
P5-03	3	2	14	4	5	5	8	3	3	3	2	2	1	1	8	1	1	3	4	1	2	2	Neg	2	N/A	N/A	Neg	0	2	2	2	2	2	2	2	2	2	2	2	2
P6-14	3	2	14	4	6	5	8	3	3	3	2	2	1	1	8	2	2	3	4	1	2	1	Neg	2	N/A	N/A	Pos	1	2	2	2	2	2	2	2	2	2	2	2	2
P5-16	3	1	14	4	5	5	8	3	3	3	2	2	1	1	8	1	2	4	4	1	2	2	Neg	2	N/A	N/A	Neg	0	2	2	2	2	2	2	2	2	2	2	2	2
P6-30	3	1	14	4	6	5	8	3	3	3	2	2	1	1	8	2	2	3	4	1	2	2	Neg	2	N/A	N/A	Neg	0	2	2	2	2	2	2	2	2	2	2	2	2
P7-28	3	2	13	3	7	15	8	3	3	3	2	2	1	1	8	2	2	2	2	2	2	2	Neg	2	N/A	N/A	Neg	0	2	2	2	2	2	2	2	2	2	2	2	2
P5-04	3	1	14	4	5	15	8	3	3	3	2	2	1	1	8	2	3	4	4	1	2	2	Neg	2	N/A	N/A	Neg	0	2	2	2	2	2	2	2	2	2	2	2	2
P5-05	3	1	14	4	5	15	8	3	3	3	2	2	1	1	8	2	2	3	2	2	2	1	Neg	1	168	Moderate intensity	Pos	1	2	2	2	2	2	2	2	2	2	2	2	2
P7-13	3	2	14	4	7	15	8	3	3	3	2	2	1	1	8	2	2	3	4	1	2	2	Neg	2	N/A	N/A	Neg	0	2	2	2	2	2	2	2	2	2	2	2	2
P7-20	3	1	14	4	7	15	8	3	3	3	2	2	1	1	8	2	2	3	4	1	2	2	Neg	2	N/A	N/A	Neg	0	2	2	2	2	2	2	2	2	2	2	2	2
P7-21	3	1	15	4	7	15	8	3	3	3	2	1	2	4	7	3	3	2	3	3	2	1	Neg	2	N/A	N/A	Pos	1	2	2	1	2	2	2	2	2	2	2	2	2
P7-32	3	2	15	4	7	15	8	3	3	3	2	2	1	1	8	1	2	3	4	1	2	2	Neg	2	N/A	N/A	Neg	0	1	2	2	1	2	2	2	2	2	2	2	2
P7-34	3	2	15	4	7	15	8	3	3	3	2	2	1	1	8	2	3	3	4	1	2	2	Neg	2	N/A	N/A	Neg	0	1	2	2	2	2	1	2	2	2	2	2	2
P7-35	3	2	16	4	7	15	8	3	3	3	2	2	1	1	8	3	3	3	3	2	2	2	Neg	2	N/A	N/A	Neg	0	2	2	2	2	2	2	2	2	2	2	2	2
P7-37	3	2	15	4	7	15	8	3	3	3	2	2	1	1	8	2	2	3	4	1	2	1	Neg	1	288	Moderate intensity	Pos	1	1	2	2	2	2	2	2	2	2	2	2	2
P5-14	1	1	14	4	5	17	9	3	3	3	2	1	2	4	1	2	2	3	4	1	2	2	Neg	1	72	Light intensity	Pos	1	2	2	2	2	2	2	2	2	2	2	2	2
P7-13	1	1	15	4	7	17	9	3	3	3	2	1	2	4	1	2	2	3	4	2	2	2	Neg	2	N/A	N/A	Neg	0	2	2	2	2	2	2	2	2	2	2	2	2
P5-06	3	2	14	4	5	15	8	7	3	3	2	2	1	1	8	2	3	3	4	1	2	1	Neg	1	216	Moderate intensity	Pos	1	2	2	2	2	2	2	2	2	2	2	2	2
P4-37	3	2	12	3	4	16	3	1	5	5	2	1	2	4	1	2	2	3	4	1	2	2	Neg	2	N/A	N/A	Neg	0	2	2	2	2	2	2	2	2	2	2	2	2
P3-12	3	1	10	2	3	16	3	1	5	5	2	1	2	4	7	2	2	3	2	1	2	1	Neg	2	N/A	N/A	Pos	1	2	2	2	2	2	2	2	2	2	2	2	2
P4-45	3	2	10	2	4	16	3	1	5	5	2	2	1	1	8	2	3	3	4	1	2	2	Neg	2	N/A	N/A	Neg	0	2	2	2	2	2	2	2	2	2	2	2	2
P4-28	3	2	13	3	4	3	6	1	5	5	2	1	2	3	1	2	2	3	4	1	2	1	Neg	2	N/A	N/A	Pos	1	2	2	2	2	2	2	2	2	2	2	2	2
P5-25	3	2	15	4	5	12	6	1	5	5	2	1	2	2	6	2	2	3	3	2	2	2	Neg	2	N/A	N/A	Neg	0	2	2	2	2	2	2	2	2	2	2	2	2
P3-11	3	1	12	3	3	6	3	4	5	5	2	2	1	1	8	2	2	4	4	1	2	1	Neg	1	288	Moderate intensity	Pos	1	1	2	2	1	2	2	2	2	2	2	2	2
P4-14	3	1	12	3	4	6	3	4	5	5	2	1	2	2	1	2	2	3	4	1	2	1	Neg	1	72	Light intensity	Pos	1	2	2	2	2	2	2	2	2	2	2	2	2
P5-19	3	1	12	3	5	6	3	4	5	5	2	1	2	4	7	2	3	3	2	2	2	1	Neg	1	768	Heavy intensity	Pos	1	2	2	2	2	2	2	2	2	2	2	2	2
P4-29	3	2	13	3	4	16	3	4	5	5	2	1	2	3	6	1	2	3	4	1	2	2	Neg	2	N/A	N/A	Neg	0	2	2	2	2	2	2	2	2	2	2	2	2
P3-17	1	1	13	3	3	18	4	4	5	5	2	1	2	4	1	2	2	3	4	2	2	2	Neg	2	N/A	N/A	Neg	0	2	2	2	2	2	2	2	2	2	2	2	2
P3-26	1	2	13	3	3	18	4	4	5	5	2	1	2	4	1	2	2	3	4	2	2	2	Neg	2	N/A	N/A	Neg	0	1	2	2	1	2	2	2	2	2	2	2	2
P4-19	1	2	12	3	4	18	4	4	5	5	2	1	2	4	1	2	3	3	4	2	2	2	Neg	2	N/A	N/A	Neg	0	2	2	2	2	2	2	2	2	2	2	2	2
P3-05	1	2	13	3	3	10	5	4	5	5	2	1	2	4	7	3	5	2	3	3	2	2	Neg	2	N/A	N/A	Neg	0	2	2	2	2	2	2	2	2	2	2	2	2
P3-07	1	1	12	3	3	10	5	4	5	5	2	1	3	4	7	2	3	3	4	2	2	1	Neg	1	264	Moderate intensity	Pos	1	2	2	2	2	2	2	2	2	2	2	2	2
P1-03	1	1	7	1	1	10	5	4	5	5	2	1	2	3	4	2	3	3	5	2	2	1	Neg	1	72	Light intensity	Pos	1	2	2	2	2	2	2	2	2	2	2	2	2
P3-03	1	2	9	2	3	10	5	4	5	5	2	1	3	4	1	2	2	3	4	2	2	1	Neg	1	360	Moderate intensity	Pos	1	2	2	2	2	2	2	2	2	2	2	2	2
P1-04	1	2	10	2	1	10	5	4	5	5	2	1	3	4	1	2	2	3	4	2	2	2	Neg	2	N/A	N/A	Neg	0	2	2	2	2	2	2	2	2	2	2	2	2
P4-02	3	2	13	3	4	3	6	4	5	5	2	2	1	1	8	2	3	3	4	1	2	1	Neg	1	24	Light intensity	Pos	1	2	2	2	2	2	2	2	2	2	2	2	2
P4-05	3	1	13	3	4	3	6	4	5	5	2	2	1	1	8	2	2	3	5	2	2	1	Neg	2	N/A	N/A	Pos	1	2	2	2	2	2	2	2	2	2	2	2	2
P6-19	3	2	13	3	6	3	6	4	5	5	2	2	1	1	8	2	2	3	4	1	2	1	Neg	1	48	Light intensity	Pos	1	2	2	2	2	2	2	2	2	2	2	2	2
P6-20	3	2	13	3	6	3	6	4	5	5	2	1	2	3	1	2	2	4	3	2	2	2	Neg	2	N/A	N/A	Neg	0	2	2	2	2	2	2	2	2	2	2	2	2
P3-27	3	2	12	3	3	3	6	4	5	5	2	1	2	3	1	2	3	3	4	1	2	1	Neg	2	N/A	N/A	Pos	1	2	2	2	2	2	2	2	2	2	2	2	2
P7-26	3	2	14	4	7	3	6	4	5	5	2	2	1	1	8	3	3	3	4	1	2	1	Neg	2	N/A	N/A	Pos	1	2	2	2	2	2	2	2	2	2	2	1	2
P3-37	3	1	10	2	3	3	6	4	5	5	2	2	1	1	8	2	2	3	4	1	2	1	Neg	1	24	Light intensity	Pos	1	2	2	2	2	2	2	2	2	2	2	2	2
P7-23	3	1	15	4	7	15	8	4	5	5	2	2	1	1	8	2	2	4	4	1	2	2	Neg	2	N/A	N/A	Neg	0	2	2	2	2	2	2	2	2	2	2	2	2
P7-30	3	2	15	4	7	15	8	4	5	5	2	2	1	1	8	2	3	3	3	3	2	2	Neg	2	N/A	N/A	Neg	0	2	2	2	2	2	2	2	2	2	2	2	2
P5-16	1	1	12	3	5	17	9	4	5	5	2	1	2	4	1	1	1	3	4	2	2	2	Neg	2	N/A	N/A	Neg	0	2	2	2	2	2	2	2	2	2	2	2	2
P6-12	1	1	15	4	6	17	9	4	5	5	2	1	3	4	1	2	2	3	4	1	2	2	Neg	2	N/A	N/A	Neg	0	2	2	2	2	2	2	2	2	2	2	2	2
P3-18	3	2	10	2	3	16	3	1	1	6	2	1	3	4	1	2	2	3	4	1	2	1	Neg	2	N/A	N/A	Pos	1	2	2	2	2	2	2	2	2	2	2	2	2
P3-40	3	2	11	3	3	4	3	1	6	6	2	1	3	3	7	2	2	3	4	1	2	1	Neg	1	216	Moderate intensity	Pos	1	2	2	2	2	2	2	2	2	2	2	2	2
P3-24	3	2	10	2	3	4	3	1	6	6	2	1	2	3	1	2	2	3	4	1	2	2	Neg	2	N/A	N/A	Neg	0	1	2	2	2	2	2	2	2	2	2	2	2
P3-16	3	2	11	3	3	16	3	1	6	6	2	1	2	3	1	2	2	3	4	1	2	1	Neg	2	N/A	N/A	Pos	1	2	2	2	2	2	2	2	2	2	2	2	2
P4-28	3	2	13	3	4	16	3	5	6	6	2	1	3	3	1	1	1	3	4	1	2	1	Neg	2	N/A	N/A	Pos	1	1	2	2	2	2	2	2	2	2	2	2	2
P3-04	3	2	10	2	3	6	3	7	6	6	2	1	3	3	1	1	3	3	4	1	2	2	Neg	2	N/A	N/A	Neg	0	2	2	2	2	2	2	2	2	2	2	2	2
P5-15	3	2	15	4	5	5	8	7	6	6	2	1	2	4	7	4	3	5	4	3	2	1	Neg	1	72	Light intensity	Pos	1	1	2	2	2	2	2	2	2	2	2	2	2
P3-38	1	1	12	3	3	7	1	6	7	7	2	1	2	3	1	1	2	3	4	2	2	2	Neg	2	N/A	N/A	Neg	0	2	1	2	1	2	2	2	2	2	2	2	2
P3-38	1	1	12	3	3	7	1	6	7	7	2	1	2	4	1	2	2	3	5	2	2	2	Neg	2	N/A	N/A	Neg	0	2	2	2	2	2	2	2	2	2	2	2	2
P4-40	1	1	12	3	4	7	1	6	7	7	2	2	1	1	5	4	4	5	3	3	2	2	Neg	2	N/A	N/A	Neg	0	2	1	2	2	2	2	2	2	2	2	2	2
P4-21	1	1	10	2	4	7	1	6	7	7	2	1	2	4	1	2	2	3	4	2	2	1	Neg	2	N/A	N/A	Pos	1	1	1	2	1	2	1	2	2	2	2	2	2
P3-41	1	2	10	2	3	7	1	6	7	7	2	2	1	1	5	2	4	5	3	3	2	2	Neg	2	N/A	N/A	Neg	0	2	2	2	1	1	2	2	2	2	2	2	2
P4-10	1	1	12	3	4	2	4	1	1	8	2	1	2	4	1	2	2	3	4	2	2	2	Neg	2	N/A	N/A	Neg	0	1	2	2	2	2	2	2	2	2	2	2	2
P7-13	1	1	16	4	7	13	9	1	1	8	2	1	2	4	7	2	2	3	4	1	2	2	Neg	2	N/A	N/A	Neg	0	2	2	2	2	2	2	2	2	2	2	2	2
P7-21	2	2	14	4	7	20	7	7	1	8	2	1	3	4	5	1	3	4	3	1	2	1	Neg	1	72	Light intensity	Pos	1	2	2	2	2	2	2	2	2	2	2	2	2
P4-15	3	1	14	4	4	19	2	1	8	8	2	1	3	3	7	1	2	3	4	1	2	1	Neg	2	N/A	N/A	Pos	1	2	2	2	2	2	2	2	2	2	2	2	2
P5-48	3	2	12	3	5	4	3	1	8	8	2	1	3	4	1	2	2	4	4	1	2	2	Neg	2	N/A	N/A	Neg	0	2	2	2	2	2	1	2	2	2	2	2	2
P4-42	3	2	14	4	4	4	3	1	8	8	2	1	2	2	1	2	2	3	4	1	2	2	Neg	2	N/A	N/A	Neg	0	1	2	2	2	2	2	2	2	2	2	2	2
P3-07	3	2	11	3	3	6	3	1	8	8	2	1	2	3	7	2	4	2	3	3	2	1	Neg	1	408	Heavy intensity	Pos	1	2	2	2	2	2	2	2	2	2	2	2	2
P3-06	1	1	11	3	3	2	4	1	8	8	2	1	2	4	1	4	4	5	3	2	2	2	Neg	2	N/A	N/A	Neg	0	2	2	2	2	2	2	2	2	2	2	2	2
P4-05	1	1	12	3	4	9	4	1	8	8	2	2	1	1	7	2	2	3	4	1	2	2	Neg	2	N/A	N/A	Neg	0	2	2	2	2	2	2	2	2	2	2	2	2
P1-06	1	1	8	2	1	9	4	1	8	8	2	1	3	4	1	2	3	3	2	2	2	2	Neg	2	N/A	N/A	Neg	0	2	2	2	2	2	2	2	2	2	2	2	2
P6-04	1	2	13	3	6	10	5	1	8	8	2	1	2	3	1	2	2	3	4	2	2	2	Neg	2	N/A	N/A	Neg	0	2	2	2	2	2	2	2	2	2	2	2	2
P4-15	3	1	11	3	4	3	6	1	8	8	2	1	2	4	7	2	2	3	4	2	2	2	Neg	1	24	Light intensity	Pos	1	2	2	2	2	2	2	2	2	2	2	2	2
P6-41	2	2	15	4	6	20	7	1	8	8	2	1	2	4	4	2	2	3	4	1	1	2	Neg	2	N/A	N/A	Neg	0	2	2	2	2	2	2	2	2	2	2	2	2
P3-37	1	1	10	2	3	8	9	1	8	8	2	1	2	4	1	2	2	3	4	2	2	1	Neg	2	N/A	N/A	Pos	1	2	1	2	1	2	2	2	2	2	2	2	2
P4-02	1	1	12	3	4	13	9	1	8	8	2	1	2	3	5	2	2	3	4	1	2	2	Neg	2	N/A	N/A	Neg	0	2	2	2	2	2	2	2	2	2	2	2	2
P3-02	1	2	11	3	3	7	1	7	8	8	2	1	2	2	4	2	2	3	4	1	2	1	Neg	2	N/A	N/A	Pos	1	2	1	2	2	1	1	2	2	2	2	2	2
P3-12	1	2	12	3	3	7	1	7	8	8	2	1	2	4	1	2	2	3	4	1	2	2	Neg	2	N/A	N/A	Neg	0	2	1	2	1	2	2	2	2	2	2	2	2
P3-03	3	1	11	3	3	19	2	7	8	8	2	1	2	4	7	1	2	3	4	1	2	2	Neg	1	24	Light intensity	Pos	1	2	2	2	2	2	2	2	2	2	2	2	2
P3-04	3	1	12	3	3	19	2	7	8	8	2	1	2	4	7	2	2	3	4	2	2	1	Neg	1	24	Light intensity	Pos	1	2	2	2	2	2	2	2	2	2	2	2	2
P3-05	3	1	11	3	3	19	2	7	8	8	2	2	1	1	8	2	2	2	5	2	2	1	Neg	2	N/A	N/A	Pos	1	2	2	2	2	2	2	2	2	2	2	2	2
P3-09	3	2	12	3	3	19	2	7	8	8	2	1	2	4	7	2	2	3	4	1	2	2	Neg	2	N/A	N/A	Neg	0	2	2	2	2	2	2	2	2	2	2	2	2
P4-17	3	1	13	3	4	19	2	7	8	8	2	1	2	3	7	2	2	3	4	1	2	2	Neg	2	N/A	N/A	Neg	0	2	2	2	2	2	2	2	2	2	2	2	2
P4-22	3	2	11	3	4	19	2	7	8	8	2	1	2	4	7	2	2	3	4	1	2	1	Neg	1	48	Light intensity	Pos	1	2	2	2	2	2	2	2	2	2	2	2	2
P5-25	3	1	11	3	5	19	2	7	8	8	2	1	2	4	7	2	2	3	4	1	2	2	Neg	2	N/A	N/A	Neg	0	2	2	2	2	2	2	2	2	2	2	2	2
P3-07	3	2	13	3	3	19	2	7	8	8	2	1	2	4	7	2	2	3	4	1	2	2	Neg	2	N/A	N/A	Neg	0	2	2	2	2	2	2	2	2	2	2	2	2
P3-02	3	2	14	4	3	19	2	7	8	8	2	1	2	4	1	2	2	3	4	1	2	2	Neg	1	24	Light intensity	Pos	1	2	2	2	2	2	2	2	2	2	2	2	2
P4-20	3	1	14	4	4	19	2	7	8	8	2	1	2	4	7	2	2	3	4	1	2	2	Neg	1	24	Light intensity	Pos	1	2	2	2	2	2	2	2	2	2	2	2	2
P6-35	3	1	15	4	6	19	2	7	8	8	2	1	2	4	2	2	1	3	4	1	2	1	Neg	2	N/A	N/A	Pos	1	2	2	2	2	2	2	2	2	2	2	2	2
p3-08	3	2	10	2	3	19	2	7	8	8	2	1	2	4	2	1	2	3	4	1	2	2	Neg	2	N/A	N/A	Neg	0	2	2	2	2	2	2	2	2	2	2	2	2
P3-10	3	2	10	2	3	19	2	7	8	8	2	1	2	4	7	2	2	3	4	1	2	2	Neg	1	24	Light intensity	Pos	1	2	2	2	2	2	2	2	2	2	2	2	2
P4-23	3	2	10	2	4	19	2	7	8	8	2	2	1	1	8	1	1	3	4	1	2	1	Neg	2	N/A	N/A	Pos	1	2	2	2	2	2	2	2	2	2	2	2	2
P3-23	3	1	13	3	3	4	3	7	8	8	2	1	2	4	7	1	1	3	4	1	2	2	Neg	2	N/A	N/A	Neg	0	2	2	2	2	2	2	2	2	2	2	2	2
P5-44	3	2	13	3	5	4	3	7	8	8	2	1	2	4	1	2	1	3	4	1	2	2	Neg	2	N/A	N/A	Neg	0	1	2	2	2	2	2	2	2	2	2	2	2
P5-17	3	1	14	4	5	6	3	7	8	8	2	2	1	1	8	2	2	3	4	1	2	2	Neg	2	N/A	N/A	Neg	0	2	2	2	2	2	2	2	2	2	2	2	2
P5-23	3	1	13	3	5	16	3	7	8	8	2	1	2	4	1	2	2	3	5	2	2	2	Neg	1	24	Light intensity	Pos	1	2	2	2	2	2	2	2	2	2	2	2	2
P5-38	3	2	15	4	5	16	3	7	8	8	2	1	2	4	1	3	3	3	2	2	2	2	Neg	2	N/A	N/A	Neg	0	2	2	2	2	2	2	2	2	2	2	2	2
P3-16	1	1	11	3	3	18	4	7	8	8	2	1	3	4	1	1	2	3	4	2	2	1	Neg	1	240	Moderate intensity	Pos	1	2	2	2	2	2	2	2	2	2	2	2	2
P3-25	1	2	11	3	3	18	4	7	8	8	2	1	3	4	1	2	2	3	4	1	2	2	Neg	2	N/A	N/A	Neg	0	2	2	2	2	2	2	2	2	2	2	2	2
P4-10	1	1	13	3	4	18	4	7	8	8	2	1	2	3	1	1	2	3	4	2	1	2	Neg	2	N/A	N/A	Neg	0	2	2	2	2	2	2	2	2	2	2	2	2
P7-29	1	2	14	4	7	18	4	7	8	8	2	1	3	4	1	3	3	2	2	3	2	2	Neg	2	N/A	N/A	Neg	0	2	2	2	2	2	2	2	2	2	2	2	2
P3-13	1	1	11	3	3	1	5	7	8	8	2	1	2	4	7	1	2	4	4	1	2	2	Neg	2	N/A	N/A	Neg	0	2	2	2	2	2	2	2	2	2	2	2	2
P4-03	1	2	12	3	4	1	5	7	8	8	2	1	3	4	5	1	1	4	4	1	2	1	Neg	2	N/A	N/A	Pos	1	2	2	2	2	2	2	2	2	2	2	2	2
P3-01	1	1	8	2	3	1	5	7	8	8	2	1	2	4	5	1	1	4	4	1	2	1	Neg	2	N/A	N/A	Pos	1	2	2	2	2	2	2	2	2	2	2	2	2
P3-01	1	2	12	3	3	10	5	7	8	8	2	1	2	3	7	1	1	3	4	2	2	1	Neg	1	72	Light intensity	Pos	1	2	2	2	2	2	2	2	2	2	2	2	2
P4-01	1	1	14	4	4	10	5	7	8	8	2	1	2	3	1	3	3	2	5	3	2	1	Neg	1	48	Light intensity	Pos	1	2	2	2	2	2	2	2	2	2	2	2	2
P1-05	1	2	7	1	1	10	5	7	8	8	2	1	3	4	1	2	2	3	4	2	2	1	Neg	1	96	Light intensity	Pos	1	2	2	2	2	2	2	2	2	2	2	2	2
P1-06	1	1	8	2	1	10	5	7	8	8	2	1	2	3	2	2	1	3	4	2	2	1	Neg	1	120	Moderate intensity	Pos	1	2	2	2	2	2	2	2	2	2	2	2	2
P3-33	3	1	11	3	3	3	6	7	8	8	2	2	1	1	8	3	3	3	2	2	2	1	Neg	2	N/A	N/A	Pos	1	2	2	2	2	2	2	2	2	2	2	2	2
P4-08	3	1	12	3	4	3	6	7	8	8	2	2	1	1	8	2	2	3	4	1	2	1	Neg	2	N/A	N/A	Pos	1	2	2	2	2	2	2	2	2	2	2	2	2
P4-17	3	2	13	3	4	3	6	7	8	8	2	1	2	3	2	2	2	3	4	1	2	1	Neg	2	N/A	N/A	Pos	1	2	2	2	2	2	2	2	2	2	2	2	2
P3-35	3	1	10	2	3	3	6	7	8	8	2	1	3	4	1	1	1	3	4	1	2	1	Neg	2	N/A	N/A	Pos	1	2	2	2	2	2	2	2	2	2	2	2	2
P3-14	3	1	10	2	3	3	6	7	8	8	2	2	1	1	8	3	2	3	4	1	2	2	Neg	2	N/A	N/A	Neg	0	2	2	2	2	2	2	2	2	2	2	2	2
P5-35	3	1	13	3	5	12	6	7	8	8	2	2	1	1	8	2	2	3	4	1	2	2	Neg	2	N/A	N/A	Neg	0	2	2	2	2	2	2	2	2	2	2	2	2
P5-04	3	1	14	4	5	12	6	7	8	8	2	2	1	1	8	2	1	3	4	1	2	2	Neg	2	N/A	N/A	Neg	0	2	2	2	2	2	2	2	2	2	2	2	2
P5-38	2	2	12	3	5	20	7	7	8	8	2	1	2	4	2	2	2	3	5	2	2	2	Neg	2	N/A	N/A	Neg	0	2	2	2	2	2	2	2	2	2	2	2	2
P7-19	3	1	16	4	7	15	8	7	8	8	2	1	2	3	2	1	1	3	4	1	2	2	Neg	2	N/A	N/A	Neg	0	2	2	2	2	2	2	2	2	2	2	2	2
P3-12	1	1	12	3	3	11	9	7	8	8	2	1	2	4	1	1	2	4	4	1	2	2	Neg	2	N/A	N/A	Neg	0	2	2	2	2	2	2	2	2	2	2	2	2
P3-19	1	1	11	3	3	11	9	7	8	8	2	1	2	3	7	2	3	3	5	2	2	2	Neg	2	N/A	N/A	Neg	0	2	2	2	2	2	2	2	2	2	2	2	2
P6-02	1	1	16	4	6	17	9	7	8	8	2	1	2	3	1	2	2	3	4	1	2	2	Neg	2	N/A	N/A	Neg	0	2	2	2	2	2	2	1	2	2	2	2	2

## Sheet: Dictionary
Variable	Modalities	Definitions
Identification no.		Partcipants study identification number ; combined with participant initials
District	1	Kole district
	2	Lira city
	3	Lira district
Gender	1	Female
	2	Male
Age in years	5years - 16 years	Numerical age of the child
Age groups	1	5-7years
	2	8-10years
	3	11-13years
	4	14-16years
Class	P1-P7	participants class from primary 1 to primary 7
School	1	Aberdyangotoo
	2	Abilonino
	3	Abolet
	4	Acutkumu
	5	Akano
	6	Akore
	7	Apedi
	8	Ayara
	9	Ayer
	10	Bala
	11	Lwala
	12	Obot
	13	Obuto
	14	Ocamoyang
	15	Ogur
	16	Oketker
	17	Okwerodot
	18	Okwor
	19	Ororo
	20	Teokole
Subcounty	1	Aboke
	2	Agali
	3	Aromo
	4	Ayer
	5	Bala
	6	Barr
	7	Lira
	8	Ogur
	9	Okwerodot
Water source for drinking	1	Borehole
	2	Dam
	3	Piped water
	4	Spring
	5	Stream
	6	Tap water
	7	Well
Water source for bathing	1	Borehole
	2	Dam
	3	Piped water
	4	Shallow well
	5	Spring
	6	Stream
	7	Tap water
	8	Well
water source for washing	1	Borehole
	2	Dam
	3	Piped water
	4	Shallow well
	5	Spring
	6	Stream
	7	Tap water
	8	Well
Distance of water source from home/School (Metres)	1	<500
	2	500-1000
	3	>1000
Childs swimming habits	1	Yes
	2	No
Frequency of swimming per week	1	Never
	2	Moderate (1-3 times per week)
	3	High (4-7 times per week)
Swimming period in a day	1	N/A
	2	7-10am
	3	11-2pm
	4	3-6pm
Water contact activites	1	Bathing
	2	Farming
	3	Fetching firewood
	4	Fetching water
	5	Fishing
	6	Grazing cattle
	7	Laundry
	8	Never
Mother education	1	None
	2	Primary level
	3	Secondary level
	4	Tertiary level
Father education	1	None
	2	Primary level
	3	Secondary level
	4	Tertiary level
	5	University
Mother occupation	1	Business
	2	Causal labourer
	3	Farmer
	4	House wife
	5	Salary earner
Father occupation	1	Builder
	2	Business
	3	Employed
	4	Farmer
	5	Petty trader
Family income per month (UGx)	1	<100,000
	2	100,000-200,000
	3	>200,000
History of treatment with praziquantel 3 months ago	1	Yes
	2	No
Urine CCA test	1	Positive
	2	Negative
Urine flitration	Negative	Eggs of Schistosoma haematobium not detected
Stool examination(S.Mansoni)	1	Eggs of Schistosoma mansoni detected
	2	Not detected
Intensity of infection (epg)		Eggs per gram of faeces
S. mansoni classes	<100 epg	Light infection
	100-399 epg	Moderate infection
	>400 epg	Heavy infection
Overall infection of S. mansoni	Positve	Stool samples positve in both POC-CCA and Odongo-Aginya Method
	Negative	Stool samples negaitve in both POC-CCA and Odongo-Aginya Method
Infection status	1	Stool samples positve in both POC-CCA and Odongo-Aginya Method
	2	Stool samples negaitve in both POC-CCA and Odongo-Aginya Method
Ascaris lumbricoides	1	Ascaris lubricoides eggs identified in Odongo-Aginya Method
	2	Negative
Hookworms	1	Hookworm eggs identified in Odongo-Aginya Method
	2	Negative
Trichuris trichura	1	Trichuris trichura eggs identified in Odongo-Aginya Method
	2	Negative
Entamoeba coli	1	Eantamoeba coli cysts identified in Odongo-Aginya Method
	2	Negative
Entamoeba histoloytica	1	Entomoeba histolytica cysts detected in Odongo-Aginya Method
	2	Negative
Enterobius vermicularis	1	Enterobius vermicularis eggs identified in Odongo-Aginya Method
	2	Negative
Fasciola spp	1	Fasiola spp eggs identified in Odongo-Aginya Method
	2	Negative
Giardia lamblia	1	Giardia lamblia cysts identified in Odongo-Aginya Method
	2	Negative
Paragonimus westermani	1	Paragonimus westermani eggs identified in Odongo-Aginya Method
	2	Negative
Strongyloides stercolaris	1	Strongyloides stercolaris larvae identified in Odongo-Aginya Method
	2	Negative
Taenia spp	1	Taenia spp eggs identified in Odongo-Aginya Method
	2	Negative
Blastocystis horminis	1	Blastocystis horminis cysts identified in Odongo-Aginya Method
	2	Negative
